# Supplementary material for: 1-Butyl­quinine tetra­fluoro­borate
Source: Acta Crystallogr Sect E Struct Rep Online. 2010 Jan 9;66(Pt 2):o281. doi: 10.1107/S1600536809054907 (PMC2979949; doi:10.1107/S1600536809054907)
Supplement: Supplementary file 1 [file e-66-0o281-sup1.cif]

##############################################################################
###                                                                        ###
###        Electronic paper (Acta Crystallographica Section E)             ###
###                                                                        ###
##############################################################################
#                                                                            #
# This CIF contains the data in a paper accepted for publication in Acta     #
# Crystallographica Section E. It conforms to the requirements of Notes      #
# for Authors for Section E, and has been peer reviewed under the auspices   #
# of the IUCr Commission on Journals.                                        #
#                                                                            #
# Full details of the Crystallographic Information File format               #
# are given in the paper "The Crystallographic Information File (CIF):       #
# a New Standard Archive File for Crystallography" by S. R. Hall, F. H.      #
# Allen and I. D. Brown [Acta Cryst. (1991), A47, 655-685].                  #
#                                                                            #
# The current version of the core CIF dictionary is obtainable from          #
# ftp://ftp.iucr.org/pub/cif_core.dic. The current version number is 2.4.    #
#                                                                            #
# Software is freely available for graphical display of the structure(s) in  #
# this CIF.  For information consult the CIF home page http://www.iucr.org/  #
# cif/home.html                                                              #
#                                                                            #
# This file may be used for bona fide research purposes within the           #
# scientific community so long as proper attribution is given to the journal # 
# article from which it was obtained.                                        #
#                                                                            #
##############################################################################
                                             
data_global
_audit_creation_method     'APEX2 v2009.1-RC2'
_journal_date_recd_electronic     2009-12-09
_journal_date_accepted     2009-12-21
_journal_name_full     'Acta Crystallographica, Section E'
_journal_year     2010
_journal_volume     66
_journal_issue      2
_journal_page_first     o281
_journal_page_last     o281
_journal_paper_category     QO
_journal_coeditor_code     BX2256
_publ_contact_author_name
;
'BEN HASSINE, B\'echir'
;
_publ_contact_author_address
;
Laboratoire de Synth\`ese Organique Asym\'etrique
et Catalyse Homog\`ene (01UR1201)
Facult\'e des Sciences de Monastir
Avenue de l'Environnement
5019 Monastir
Tunisie
;
_publ_contact_author_email     bechirbenhassine@yahoo.fr
_publ_contact_author_fax       21673500278
_publ_contact_author_phone       21673500280
_publ_section_title
;
1-Butylquinine tetrafluoroborate
;
loop_
    _publ_author_name
    _publ_author_footnote
    _publ_author_address
    'Eltaief, Sana' .
;
Laboratoire de Synth\`ese Organique Asym\'etrique
et Catalyse Homog\`ene (01UR1201)
Facult\'e des Sciences de Monastir
Avenue de l'Environnement
5019 Monastir
Tunisia
;
    'Retailleau, Pascal' .
;
Institut de Chimie des Substances Naturelles-CNRS
1 Avenue de la Terrasse
91198 Gif sur Yvette
France
;
    'Straver, Leo' .
;
Chopinrode 8,
2717 BK Zoetermeer,
The Netherlands
;
    'Ben Hassine, B\'echir' .
;
Laboratoire de Synth\`ese Organique Asym\'etrique
et Catalyse Homog\`ene (01UR1201)
Facult\'e des Sciences de Monastir
Avenue de l'Environnement
5019 Monastir
Tunisia
;
_publ_section_synopsis     .
data_I
_audit_creation_method     'APEX2 v2009.1-RC2'
_chemical_name_systematic
;
(2<i>S</i>,4<i>S</i>,8<i>R</i>)-1-butyl-2-[(<i>R</i>)-(hydroxy)(6-
methoxyquinolin-4-yl)methyl]-8-vinylquinuclidin-1-ium tetrafluoroborate
;
_chemical_name_common
;
1-Butylquinine tetrafluoroborate
;
_chemical_formula_moiety     'C24 H33 N2 O2 +, B F4 -'
_chemical_formula_sum     'C24 H33 B F4 N2 O2'
_chemical_formula_iupac     'C24 H33 N2 O2 +, B F4 -'
_chemical_formula_weight     468.33
_chemical_melting_point     198
_symmetry_cell_setting     orthorhombic
_symmetry_space_group_name_H-M     'P 21 21 21'
_symmetry_space_group_name_Hall     ' P 2ac 2ab'
loop_
    _symmetry_equiv_pos_as_xyz
    'x, y, z'
    'x+1/2, -y+1/2, -z'
    '-x, y+1/2, -z+1/2'
    '-x+1/2, -y, z+1/2'
_cell_length_a     8.041(8)
_cell_length_b     12.597(12)
_cell_length_c     22.91(2)
_cell_angle_alpha     90
_cell_angle_beta     90
_cell_angle_gamma     90
_cell_volume     2321.(4)
_cell_formula_units_Z     4
_cell_measurement_reflns_used     312
_cell_measurement_theta_min     2.3875
_cell_measurement_theta_max     23.4621
_cell_measurement_temperature     120.(2)
_exptl_crystal_description     block
_exptl_crystal_colour     'colourless'
_exptl_crystal_size_max     0.60
_exptl_crystal_size_mid     0.20
_exptl_crystal_size_min     0.15
_exptl_crystal_density_diffrn     1.340
_exptl_crystal_density_meas     ?
_exptl_crystal_density_method     'not measured'
_exptl_crystal_F_000     992
_exptl_absorpt_coefficient_mu     0.106
_exptl_absorpt_correction_type     multi-scan
_exptl_absorpt_process_details     '(SADABS; Bruker, 2008)'
_exptl_absorpt_correction_T_min     0.8848
_exptl_absorpt_correction_T_max     0.9818
_exptl_special_details
;
;
_diffrn_ambient_temperature     120.(2)
_diffrn_radiation_type     MoK\a
_diffrn_radiation_wavelength     0.71073
_diffrn_radiation_source     'sealed tube'
_diffrn_radiation_monochromator     graphite
_diffrn_measurement_device_type     'Bruker Kappa-APEX DUO'
_diffrn_measurement_method     '\f and \w'
_diffrn_detector_area_resol_mean     8.3333
_diffrn_reflns_number     25415
_diffrn_reflns_av_R_equivalents     0.0722
_diffrn_reflns_av_sigmaI/netI     0.0595
_diffrn_reflns_theta_min     1.78
_diffrn_reflns_theta_max     30.53
_diffrn_reflns_theta_full     30.53
_diffrn_measured_fraction_theta_max     0.995
_diffrn_measured_fraction_theta_full     0.995
_diffrn_reflns_limit_h_min     -6
_diffrn_reflns_limit_h_max     11
_diffrn_reflns_limit_k_min     -17
_diffrn_reflns_limit_k_max     17
_diffrn_reflns_limit_l_min     -32
_diffrn_reflns_limit_l_max     32
_diffrn_standards_number     0
_diffrn_standards_interval_count     ?
_diffrn_standards_interval_time     ?
_diffrn_standards_decay_%     ?
_refine_special_details
;
Refinement of <i>F</i>^2^ against ALL reflections. The weighted <i>R</i>-factor
<i>wR</i> and goodness of fit <i>S</i> are based on <i>F</i>^2^, conventional
<i>R</i>-factors <i>R</i> are based on <i>F</i>, with <i>F</i> set to zero for
negative <i>F</i>^2^. The threshold expression of <i>F</i>^2^ >
\s(<i>F</i>^2^) is used only for calculating <i>R</i>-factors(gt) <i>etc</i>.
and is not relevant to the choice of reflections for refinement.
<i>R</i>-factors based on <i>F</i>^2^ are statistically about twice as large
as those based on <i>F</i>, and <i>R</i>- factors based on ALL data will be
even larger.
;
_reflns_number_total     3968
_reflns_number_gt     2957
_reflns_threshold_expression     I>2\s(I)
_refine_ls_structure_factor_coef     Fsqd
_refine_ls_matrix_type     full
_refine_ls_R_factor_all     0.0974
_refine_ls_R_factor_gt     0.0634
_refine_ls_wR_factor_gt     0.1382
_refine_ls_wR_factor_ref     0.1555
_refine_ls_goodness_of_fit_ref     1.059
_refine_ls_restrained_S_all     1.059
_refine_ls_number_reflns     3968
_refine_ls_number_parameters     329
_refine_ls_number_restraints     0
_refine_ls_number_constraints     0
_refine_ls_hydrogen_treatment     constr
_refine_ls_weighting_scheme     calc
_refine_ls_weighting_details
         'calc w=1/[\s^2^(Fo^2^)+(0.0531P)^2^+2.3840P] where P=(Fo^2^+2Fc^2^)/3'
_atom_sites_solution_hydrogens     difmap
_atom_sites_solution_primary     direct
_atom_sites_solution_secondary     difmap
_refine_ls_shift/su_max     0.000
_refine_ls_shift/su_mean     0.000
_refine_diff_density_max     .362
_refine_diff_density_min     -.383
_refine_ls_extinction_method     none
_refine_ls_extinction_coef     ?
_refine_ls_abs_structure_details     ?
loop_
    _atom_type_symbol
    _atom_type_description
    _atom_type_scat_dispersion_real
    _atom_type_scat_dispersion_imag
    _atom_type_scat_source
    C C 0.0033 0.0016 'International Tables Vol C Tables 4.2.6.8 and 6.1.1.4'
    H H 0.0000 0.0000 'International Tables Vol C Tables 4.2.6.8 and 6.1.1.4'
    N N 0.0061 0.0033 'International Tables Vol C Tables 4.2.6.8 and 6.1.1.4'
    O O 0.0106 0.0060 'International Tables Vol C Tables 4.2.6.8 and 6.1.1.4'
    B B 0.0013 0.0007 'International Tables Vol C Tables 4.2.6.8 and 6.1.1.4'
    F F 0.0171 0.0103 'International Tables Vol C Tables 4.2.6.8 and 6.1.1.4'
_computing_data_collection     'APEX2 (Bruker, 2008)'
_computing_cell_refinement     'SAINT (Bruker, 2008)'
_computing_data_reduction     'SAINT (Bruker, 2008)'
_computing_structure_solution     'SHELXS97 (Sheldrick, 2008)'
_computing_structure_refinement
                  'SHELXL97 (Sheldrick, 2008) and CrystalBuilder (Welter, 2006)'
_computing_molecular_graphics
                  'PLATON (Spek, 2009) and Mercury (Bruno <i>et al.</i>,  2004)'
_computing_publication_material
                        'SHELXL97 (Sheldrick, 2008) and publCIF (Westrip, 2010)'
loop_
    _atom_site_type_symbol
    _atom_site_label
    _atom_site_fract_x
    _atom_site_fract_y
    _atom_site_fract_z
    _atom_site_U_iso_or_equiv
    _atom_site_adp_type
    _atom_site_calc_flag
    _atom_site_refinement_flags
    _atom_site_occupancy
    _atom_site_disorder_assembly
    _atom_site_disorder_group
    C C23 0.6730(6) 0.0069(3) 0.38114(15) 0.0356(10) Uani d . 1 A 6
    H H23A 0.6159 -0.0618 0.3825 0.053 Uiso calc R 1 A 6
    H H23B 0.6274 0.0537 0.4113 0.053 Uiso calc R 1 A 6
    H H23C 0.7922 -0.0037 0.3880 0.053 Uiso calc R 1 A 6
    O O1 0.4684(3) 0.02693(17) 0.06488(9) 0.0199(5) Uani d . 1 A 6
    H H1O 0.3809 0.0582 0.0546 0.030 Uiso calc R 1 A 6
    O O2 0.7800(4) 0.42741(19) 0.21386(10) 0.0322(7) Uani d . 1 A 6
    C C9 1.1983(7) -0.2286(4) 0.0729(2) 0.0533(13) Uani d . 1 A 6
    H H9A 1.1473 -0.2966 0.0725 0.064 Uiso calc R 1 A 6
    H H9B 1.3072 -0.2197 0.0577 0.064 Uiso calc R 1 A 6
    C C22 0.6473(6) 0.0576(3) 0.32091(13) 0.0287(8) Uani d . 1 A 6
    H H22A 0.5272 0.0701 0.3143 0.034 Uiso calc R 1 A 6
    H H22B 0.7048 0.1271 0.3195 0.034 Uiso calc R 1 A 6
    N N2 0.6884(4) 0.3676(2) -0.02267(11) 0.0217(6) Uani d . 1 A 6
    C C10 0.5780(4) 0.1006(2) 0.09150(12) 0.0158(6) Uani d . 1 A 6
    H H10 0.5270 0.1271 0.1285 0.019 Uiso calc R 1 A 6
    N N1 0.7366(4) -0.0274(2) 0.16071(10) 0.0166(5) Uani d . 1 A 6
    C C24 0.7511(5) 0.3433(3) 0.25445(13) 0.0256(8) Uani d . 1 A 6
    H H24A 0.6405 0.3129 0.2477 0.038 Uiso calc R 1 A 6
    H H24B 0.7573 0.3711 0.2943 0.038 Uiso calc R 1 A 6
    H H24C 0.8357 0.2881 0.2492 0.038 Uiso calc R 1 A 6
    C C17 0.7533(5) 0.4053(2) 0.15683(14) 0.0228(7) Uani d . 1 A 6
    C C16 0.6980(5) 0.3092(2) 0.13639(13) 0.0189(6) Uani d . 1 A 6
    H H16 0.6765 0.2531 0.1631 0.023 Uiso calc R 1 A 6
    C C15 0.6724(4) 0.2928(2) 0.07579(12) 0.0162(6) Uani d . 1 A 6
    C C11 0.6174(4) 0.1949(2) 0.05190(12) 0.0167(6) Uani d . 1 A 6
    C C1 0.7426(4) 0.0434(2) 0.10566(11) 0.0153(6) Uani d . 1 A 6
    H H1 0.8281 0.0995 0.1129 0.018 Uiso calc R 1 A 6
    C C2 0.8059(5) -0.0253(3) 0.05386(13) 0.0205(7) Uani d . 1 A 6
    H H2A 0.7304 -0.0168 0.0201 0.025 Uiso calc R 1 A 6
    H H2B 0.9181 -0.0012 0.0420 0.025 Uiso calc R 1 A 6
    C C3 0.8128(5) -0.1425(2) 0.07171(14) 0.0220(7) Uani d . 1 A 6
    H H3 0.8413 -0.1873 0.0371 0.026 Uiso calc R 1 A 6
    C C6 0.9446(4) -0.1570(2) 0.11938(13) 0.0198(7) Uani d . 1 A 6
    H H6 0.9325 -0.2300 0.1359 0.024 Uiso calc R 1 A 6
    C C8 1.1178(5) -0.1465(3) 0.09467(14) 0.0263(8) Uani d . 1 A 6
    H H8 1.1703 -0.0789 0.0948 0.032 Uiso calc R 1 A 6
    C C21 0.7152(5) -0.0141(3) 0.27310(13) 0.0249(8) Uani d . 1 A 6
    H H21A 0.6534 -0.0821 0.2728 0.030 Uiso calc R 1 A 6
    H H21B 0.8339 -0.0298 0.2807 0.030 Uiso calc R 1 A 6
    C C20 0.6969(5) 0.0408(2) 0.21390(12) 0.0200(7) Uani d . 1 A 6
    H H20A 0.5811 0.0667 0.2102 0.024 Uiso calc R 1 A 6
    H H20B 0.7708 0.1037 0.2134 0.024 Uiso calc R 1 A 6
    C C18 0.7836(5) 0.4904(3) 0.11797(16) 0.0280(8) Uani d . 1 A 6
    H H18 0.8210 0.5568 0.1325 0.034 Uiso calc R 1 A 6
    C C19 0.7590(5) 0.4769(2) 0.05954(15) 0.0236(7) Uani d . 1 A 6
    H H19 0.7789 0.5344 0.0337 0.028 Uiso calc R 1 A 6
    C C14 0.7041(4) 0.3780(2) 0.03679(13) 0.0186(6) Uani d . 1 A 6
    C C13 0.6389(5) 0.2759(3) -0.04317(13) 0.0221(7) Uani d . 1 A 6
    H H13 0.6283 0.2685 -0.0843 0.027 Uiso calc R 1 A 6
    C C12 0.6002(4) 0.1872(3) -0.00788(12) 0.0195(7) Uani d . 1 A 6
    H H12 0.5627 0.1229 -0.0252 0.023 Uiso calc R 1 A 6
    C C4 0.6443(5) -0.1761(3) 0.09637(16) 0.0286(8) Uani d . 1 A 6
    H H4A 0.6440 -0.2535 0.1039 0.034 Uiso calc R 1 A 6
    H H4B 0.5555 -0.1602 0.0678 0.034 Uiso calc R 1 A 6
    C C5 0.6115(5) -0.1157(3) 0.15346(14) 0.0231(7) Uani d . 1 A 6
    H H5A 0.4977 -0.0857 0.1529 0.028 Uiso calc R 1 A 6
    H H5B 0.6195 -0.1652 0.1869 0.028 Uiso calc R 1 A 6
    C C7 0.9085(4) -0.0766(2) 0.16817(13) 0.0183(6) Uani d . 1 A 6
    H H7A 0.9148 -0.1127 0.2065 0.022 Uiso calc R 1 A 6
    H H7B 0.9938 -0.0200 0.1675 0.022 Uiso calc R 1 A 6
    B B1 0.2102(6) 0.1749(3) 0.21354(18) 0.0298(10) Uani d . 1 B 6
    F F4 0.2425(5) 0.0825(2) 0.18461(12) 0.0708(11) Uani d . 1 B 6
    F F1A 0.3521(8) 0.2072(5) 0.2369(4) 0.078(3) Uani d P 0.552(8) C 1
    F F2A 0.1287(7) 0.2640(4) 0.18703(19) 0.0410(15) Uani d P 0.552(8) C 1
    F F3A 0.0935(13) 0.1528(5) 0.2613(3) 0.085(3) Uani d P 0.552(8) C 1
    F F1B 0.3276(11) 0.2428(5) 0.1845(4) 0.066(3) Uani d P 0.448(8) C 2
    F F2B 0.0631(9) 0.1900(7) 0.1900(3) 0.056(3) Uani d P 0.448(8) C 2
    F F3B 0.2247(13) 0.1795(5) 0.2699(3) 0.049(2) Uani d P 0.448(8) C 2
loop_
    _atom_site_aniso_label
    _atom_site_aniso_U_11
    _atom_site_aniso_U_22
    _atom_site_aniso_U_33
    _atom_site_aniso_U_12
    _atom_site_aniso_U_13
    _atom_site_aniso_U_23
    C23 0.045(3) 0.045(2) 0.0171(15) -0.006(2) 0.0005(16) 0.0078(14)
    O1 0.0225(14) 0.0132(10) 0.0241(11) -0.0040(10) -0.0072(10) 0.0040(8)
    O2 0.0489(19) 0.0218(12) 0.0258(12) -0.0070(12) -0.0034(12) -0.0064(9)
    C9 0.034(3) 0.069(3) 0.058(3) 0.004(3) 0.003(2) -0.028(3)
    C22 0.039(2) 0.0311(18) 0.0162(14) 0.0057(17) 0.0041(14) 0.0043(12)
    N2 0.0248(17) 0.0199(13) 0.0202(12) 0.0009(12) 0.0044(11) 0.0079(10)
    C10 0.0197(18) 0.0124(13) 0.0151(12) -0.0009(12) 0.0003(12) 0.0043(10)
    N1 0.0216(16) 0.0138(11) 0.0144(11) 0.0030(11) 0.0001(10) 0.0030(9)
    C24 0.027(2) 0.0300(18) 0.0200(14) -0.0028(15) -0.0006(14) -0.0055(12)
    C17 0.029(2) 0.0153(14) 0.0237(15) 0.0020(14) 0.0013(14) -0.0024(11)
    C16 0.0259(19) 0.0134(13) 0.0175(13) 0.0022(13) -0.0005(12) 0.0025(10)
    C15 0.0202(18) 0.0123(13) 0.0159(13) 0.0011(12) 0.0007(12) 0.0029(10)
    C11 0.0194(18) 0.0142(14) 0.0166(13) 0.0017(13) 0.0007(12) 0.0032(10)
    C1 0.0217(18) 0.0132(13) 0.0111(11) -0.0020(12) 0.0001(11) 0.0037(9)
    C2 0.0266(19) 0.0202(14) 0.0148(13) 0.0042(14) 0.0012(12) -0.0007(11)
    C3 0.027(2) 0.0144(14) 0.0244(15) -0.0011(14) -0.0011(14) -0.0042(11)
    C6 0.0255(19) 0.0110(13) 0.0228(14) 0.0019(12) 0.0020(14) -0.0001(11)
    C8 0.028(2) 0.0289(17) 0.0221(15) -0.0003(16) -0.0015(14) -0.0016(13)
    C21 0.035(2) 0.0229(16) 0.0172(14) 0.0070(15) -0.0005(14) 0.0069(11)
    C20 0.0296(19) 0.0160(14) 0.0144(12) 0.0069(13) 0.0020(13) 0.0019(10)
    C18 0.037(2) 0.0119(14) 0.0348(18) -0.0024(14) 0.0053(17) -0.0017(12)
    C19 0.028(2) 0.0117(14) 0.0311(16) -0.0004(14) 0.0078(15) 0.0041(11)
    C14 0.0201(18) 0.0139(13) 0.0218(14) 0.0017(13) 0.0041(12) 0.0053(10)
    C13 0.025(2) 0.0260(16) 0.0153(13) -0.0010(14) 0.0009(13) 0.0078(12)
    C12 0.0227(19) 0.0191(14) 0.0167(13) -0.0005(13) -0.0007(12) 0.0022(11)
    C4 0.031(2) 0.0164(15) 0.0379(19) -0.0060(14) -0.0064(16) -0.0028(13)
    C5 0.027(2) 0.0158(14) 0.0269(15) -0.0038(14) -0.0017(14) 0.0062(12)
    C7 0.0183(18) 0.0165(14) 0.0201(14) 0.0031(13) -0.0019(12) 0.0018(11)
    B1 0.041(3) 0.0181(17) 0.0301(19) -0.0058(18) -0.0086(19) 0.0032(14)
    F4 0.108(3) 0.0438(15) 0.0606(17) -0.0434(18) 0.0418(18) -0.0335(13)
    F1A 0.046(4) 0.046(3) 0.142(8) 0.018(3) -0.054(5) -0.054(5)
    F2A 0.059(4) 0.025(2) 0.039(2) 0.007(2) -0.009(2) 0.0031(17)
    F3A 0.120(8) 0.058(4) 0.077(5) 0.052(5) 0.068(5) 0.036(3)
    F1B 0.069(6) 0.022(3) 0.106(7) -0.026(3) 0.051(5) -0.020(3)
    F2B 0.037(4) 0.084(7) 0.046(3) 0.027(4) -0.006(3) -0.008(4)
    F3B 0.077(7) 0.043(3) 0.026(3) 0.014(4) -0.013(3) -0.015(2)
_geom_special_details
;
All e.s.d.'s (except the e.s.d. in the dihedral angle between two l.s. planes)
are estimated using the full covariance matrix. The cell e.s.d.'s are taken
into account individually in the estimation of e.s.d.'s in distances, angles
and torsion angles; correlations between e.s.d.'s in cell parameters are only
used when they are defined by crystal symmetry. An approximate (isotropic)
treatment of cell e.s.d.'s is used for estimating e.s.d.'s involving l.s.
planes.
;
loop_
    _geom_bond_atom_site_label_1
    _geom_bond_atom_site_label_2
    _geom_bond_site_symmetry_2
    _geom_bond_distance
    _geom_bond_publ_flag
    C23 C22 . 1.535(5) ?
    C23 H23A . 0.9800 ?
    C23 H23B . 0.9800 ?
    C23 H23C . 0.9800 ?
    O1 C10 . 1.417(4) ?
    O1 H1O . 0.8400 ?
    O2 C17 . 1.353(4) ?
    O2 C24 . 1.429(4) ?
    C9 C8 . 1.317(6) ?
    C9 H9A . 0.9500 ?
    C9 H9B . 0.9500 ?
    C22 C21 . 1.522(5) ?
    C22 H22A . 0.9900 ?
    C22 H22B . 0.9900 ?
    N2 C13 . 1.310(5) ?
    N2 C14 . 1.374(4) ?
    C10 C11 . 1.528(4) ?
    C10 C1 . 1.541(5) ?
    C10 H10 . 1.0000 ?
    N1 C5 . 1.509(4) ?
    N1 C7 . 1.524(4) ?
    N1 C20 . 1.525(4) ?
    N1 C1 . 1.545(4) ?
    C24 H24A . 0.9800 ?
    C24 H24B . 0.9800 ?
    C24 H24C . 0.9800 ?
    C17 C16 . 1.372(4) ?
    C17 C18 . 1.415(5) ?
    C16 C15 . 1.419(4) ?
    C16 H16 . 0.9500 ?
    C15 C14 . 1.419(4) ?
    C15 C11 . 1.421(4) ?
    C11 C12 . 1.380(4) ?
    C1 C2 . 1.555(4) ?
    C1 H1 . 1.0000 ?
    C2 C3 . 1.533(5) ?
    C2 H2A . 0.9900 ?
    C2 H2B . 0.9900 ?
    C3 C4 . 1.528(6) ?
    C3 C6 . 1.533(5) ?
    C3 H3 . 1.0000 ?
    C6 C8 . 1.509(5) ?
    C6 C7 . 1.536(4) ?
    C6 H6 . 1.0000 ?
    C8 H8 . 0.9500 ?
    C21 C20 . 1.530(4) ?
    C21 H21A . 0.9900 ?
    C21 H21B . 0.9900 ?
    C20 H20A . 0.9900 ?
    C20 H20B . 0.9900 ?
    C18 C19 . 1.364(5) ?
    C18 H18 . 0.9500 ?
    C19 C14 . 1.421(5) ?
    C19 H19 . 0.9500 ?
    C13 C12 . 1.414(4) ?
    C13 H13 . 0.9500 ?
    C12 H12 . 0.9500 ?
    C4 C5 . 1.536(5) ?
    C4 H4A . 0.9900 ?
    C4 H4B . 0.9900 ?
    C5 H5A . 0.9900 ?
    C5 H5B . 0.9900 ?
    C7 H7A . 0.9900 ?
    C7 H7B . 0.9900 ?
    B1 F4 . 1.364(5) ?
loop_
    _geom_angle_atom_site_label_1
    _geom_angle_atom_site_label_2
    _geom_angle_atom_site_label_3
    _geom_angle_site_symmetry_1
    _geom_angle_site_symmetry_3
    _geom_angle
    _geom_angle_publ_flag
    C17 O2 C24 . . 116.7(3) ?
    C8 C9 H9A . . 120.0 ?
    C8 C9 H9B . . 120.0 ?
    H9A C9 H9B . . 120.0 ?
    C21 C22 C23 . . 110.6(3) ?
    C21 C22 H22A . . 109.5 ?
    C23 C22 H22A . . 109.5 ?
    C21 C22 H22B . . 109.5 ?
    C23 C22 H22B . . 109.5 ?
    H22A C22 H22B . . 108.1 ?
    C13 N2 C14 . . 117.8(3) ?
    O1 C10 C11 . . 112.5(2) ?
    O1 C10 C1 . . 108.6(2) ?
    C11 C10 C1 . . 108.1(3) ?
    O1 C10 H10 . . 109.2 ?
    C11 C10 H10 . . 109.2 ?
    C1 C10 H10 . . 109.2 ?
    C5 N1 C7 . . 108.5(2) ?
    C5 N1 C20 . . 111.3(3) ?
    C7 N1 C20 . . 109.2(2) ?
    C5 N1 C1 . . 110.9(2) ?
    C7 N1 C1 . . 107.4(2) ?
    C20 N1 C1 . . 109.5(2) ?
    O2 C17 C16 . . 124.3(3) ?
    O2 C17 C18 . . 115.1(3) ?
    C16 C17 C18 . . 120.6(3) ?
    C17 C16 C15 . . 120.6(3) ?
    C17 C16 H16 . . 119.7 ?
    C15 C16 H16 . . 119.7 ?
    C16 C15 C14 . . 118.7(3) ?
    C16 C15 C11 . . 123.3(3) ?
    C14 C15 C11 . . 118.0(3) ?
    C12 C11 C15 . . 118.3(3) ?
    C12 C11 C10 . . 120.9(3) ?
    C15 C11 C10 . . 120.7(3) ?
    C10 C1 N1 . . 114.5(3) ?
    C10 C1 C2 . . 112.4(2) ?
    N1 C1 C2 . . 108.2(2) ?
    C10 C1 H1 . . 107.1 ?
    N1 C1 H1 . . 107.1 ?
    C2 C1 H1 . . 107.1 ?
    C3 C2 C1 . . 110.2(3) ?
    C3 C2 H2A . . 109.6 ?
    C1 C2 H2A . . 109.6 ?
    C3 C2 H2B . . 109.6 ?
    C1 C2 H2B . . 109.6 ?
    H2A C2 H2B . . 108.1 ?
    C4 C3 C6 . . 108.5(3) ?
    C4 C3 C2 . . 109.4(3) ?
    C6 C3 C2 . . 109.3(3) ?
    C4 C3 H3 . . 109.9 ?
    C6 C3 H3 . . 109.9 ?
    C2 C3 H3 . . 109.9 ?
    C8 C6 C3 . . 111.1(3) ?
    C8 C6 C7 . . 112.9(3) ?
    C3 C6 C7 . . 108.0(3) ?
    C8 C6 H6 . . 108.2 ?
    C3 C6 H6 . . 108.2 ?
    C7 C6 H6 . . 108.2 ?
    C9 C8 C6 . . 121.8(4) ?
    C9 C8 H8 . . 119.1 ?
    C6 C8 H8 . . 119.1 ?
    C22 C21 C20 . . 109.6(3) ?
    C22 C21 H21A . . 109.8 ?
    C20 C21 H21A . . 109.8 ?
    C22 C21 H21B . . 109.8 ?
    C20 C21 H21B . . 109.8 ?
    H21A C21 H21B . . 108.2 ?
    N1 C20 C21 . . 115.7(2) ?
    N1 C20 H20A . . 108.4 ?
    C21 C20 H20A . . 108.4 ?
    N1 C20 H20B . . 108.4 ?
    C21 C20 H20B . . 108.4 ?
    H20A C20 H20B . . 107.4 ?
    C19 C18 C17 . . 119.9(3) ?
    C19 C18 H18 . . 120.1 ?
    C17 C18 H18 . . 120.1 ?
    C18 C19 C14 . . 121.0(3) ?
    C18 C19 H19 . . 119.5 ?
    C14 C19 H19 . . 119.5 ?
    N2 C14 C15 . . 122.4(3) ?
    N2 C14 C19 . . 118.4(3) ?
    C15 C14 C19 . . 119.2(3) ?
    N2 C13 C12 . . 124.0(3) ?
    N2 C13 H13 . . 118.0 ?
    C12 C13 H13 . . 118.0 ?
    C11 C12 C13 . . 119.4(3) ?
    C11 C12 H12 . . 120.3 ?
    C13 C12 H12 . . 120.3 ?
    C3 C4 C5 . . 109.3(3) ?
    C3 C4 H4A . . 109.8 ?
    C5 C4 H4A . . 109.8 ?
    C3 C4 H4B . . 109.8 ?
    C5 C4 H4B . . 109.8 ?
    H4A C4 H4B . . 108.3 ?
    N1 C5 C4 . . 110.2(3) ?
    N1 C5 H5A . . 109.6 ?
    C4 C5 H5A . . 109.6 ?
    N1 C5 H5B . . 109.6 ?
    C4 C5 H5B . . 109.6 ?
    H5A C5 H5B . . 108.1 ?
    N1 C7 C6 . . 111.0(3) ?
    N1 C7 H7A . . 109.4 ?
    C6 C7 H7A . . 109.4 ?
    N1 C7 H7B . . 109.4 ?
    C6 C7 H7B . . 109.4 ?
    H7A C7 H7B . . 108.0 ?
loop_
    _geom_torsion_atom_site_label_1
    _geom_torsion_atom_site_label_2
    _geom_torsion_atom_site_label_3
    _geom_torsion_atom_site_label_4
    _geom_torsion_site_symmetry_1
    _geom_torsion_site_symmetry_2
    _geom_torsion_site_symmetry_3
    _geom_torsion_site_symmetry_4
    _geom_torsion
    _geom_torsion_publ_flag
    C24 O2 C17 C16 . . . . 1.4(6) ?
    C24 O2 C17 C18 . . . . -179.9(3) ?
    O2 C17 C16 C15 . . . . 179.7(4) ?
    C18 C17 C16 C15 . . . . 1.0(6) ?
    C17 C16 C15 C14 . . . . -0.4(5) ?
    C17 C16 C15 C11 . . . . 179.2(3) ?
    C16 C15 C11 C12 . . . . -178.6(3) ?
    C14 C15 C11 C12 . . . . 1.0(5) ?
    C16 C15 C11 C10 . . . . 1.5(5) ?
    C14 C15 C11 C10 . . . . -178.9(3) ?
    O1 C10 C11 C12 . . . . -22.6(4) ?
    C1 C10 C11 C12 . . . . 97.2(4) ?
    O1 C10 C11 C15 . . . . 157.3(3) ?
    C1 C10 C11 C15 . . . . -82.9(4) ?
    O1 C10 C1 N1 . . . . -78.1(3) ?
    C11 C10 C1 N1 . . . . 159.6(2) ?
    O1 C10 C1 C2 . . . . 45.8(3) ?
    C11 C10 C1 C2 . . . . -76.4(3) ?
    C5 N1 C1 C10 . . . . 62.0(3) ?
    C7 N1 C1 C10 . . . . -179.7(2) ?
    C20 N1 C1 C10 . . . . -61.2(3) ?
    C5 N1 C1 C2 . . . . -64.1(3) ?
    C7 N1 C1 C2 . . . . 54.2(3) ?
    C20 N1 C1 C2 . . . . 172.7(3) ?
    C10 C1 C2 C3 . . . . -117.9(3) ?
    N1 C1 C2 C3 . . . . 9.5(4) ?
    C1 C2 C3 C4 . . . . 53.0(4) ?
    C1 C2 C3 C6 . . . . -65.7(4) ?
    C4 C3 C6 C8 . . . . 168.6(3) ?
    C2 C3 C6 C8 . . . . -72.2(3) ?
    C4 C3 C6 C7 . . . . -67.0(3) ?
    C2 C3 C6 C7 . . . . 52.2(4) ?
    C3 C6 C8 C9 . . . . -88.1(4) ?
    C7 C6 C8 C9 . . . . 150.3(4) ?
    C23 C22 C21 C20 . . . . -176.9(3) ?
    C5 N1 C20 C21 . . . . 66.9(4) ?
    C7 N1 C20 C21 . . . . -52.9(4) ?
    C1 N1 C20 C21 . . . . -170.2(3) ?
    C22 C21 C20 N1 . . . . -171.6(3) ?
    O2 C17 C18 C19 . . . . -179.4(4) ?
    C16 C17 C18 C19 . . . . -0.5(6) ?
    C17 C18 C19 C14 . . . . -0.4(6) ?
    C13 N2 C14 C15 . . . . 1.4(5) ?
    C13 N2 C14 C19 . . . . 179.5(3) ?
    C16 C15 C14 N2 . . . . 177.6(3) ?
    C11 C15 C14 N2 . . . . -2.1(5) ?
    C16 C15 C14 C19 . . . . -0.5(5) ?
    C11 C15 C14 C19 . . . . 179.9(3) ?
    C18 C19 C14 N2 . . . . -177.2(4) ?
    C18 C19 C14 C15 . . . . 0.9(6) ?
    C14 N2 C13 C12 . . . . 0.2(6) ?
    C15 C11 C12 C13 . . . . 0.5(5) ?
    C10 C11 C12 C13 . . . . -179.6(3) ?
    N2 C13 C12 C11 . . . . -1.2(6) ?
    C6 C3 C4 C5 . . . . 53.4(3) ?
    C2 C3 C4 C5 . . . . -65.7(3) ?
    C7 N1 C5 C4 . . . . -65.4(3) ?
    C20 N1 C5 C4 . . . . 174.4(3) ?
    C1 N1 C5 C4 . . . . 52.2(3) ?
    C3 C4 C5 N1 . . . . 11.5(4) ?
    C5 N1 C7 C6 . . . . 51.3(3) ?
    C20 N1 C7 C6 . . . . 172.8(2) ?
    C1 N1 C7 C6 . . . . -68.5(3) ?
    C8 C6 C7 N1 . . . . 136.1(3) ?
    C3 C6 C7 N1 . . . . 12.8(3) ?
loop_
    _geom_hbond_atom_site_label_D
    _geom_hbond_atom_site_label_H
    _geom_hbond_atom_site_label_A
    _geom_hbond_site_symmetry_A
    _geom_hbond_distance_DH
    _geom_hbond_distance_HA
    _geom_hbond_distance_DA
    _geom_hbond_angle_DHA
    O1 H1O N2 2_455 0.84 1.95 2.787(4) 173.9
