# Supplementary material for: 1-Butyl­quinine tetra­fluoro­borate
Source: Acta Crystallogr Sect E Struct Rep Online. 2010 Jan 9;66(Pt 2):o281. doi: 10.1107/S1600536809054907 (PMC2979949; doi:10.1107/S1600536809054907)
Supplement: Supplementary file 2 [file e-66-0o281-Isup2.hkl]

# 
# h,k,l, Fc-squared, Fo-squared, sigma(Fo-squared) and status flag 
# 
data_I
_shelx_title ' CrystalBuilderInfo $orthorhombic $P212121 $? $? $' 
_shelx_refln_list_code          4 
_shelx_F_calc_maximum      278.36 
_exptl_crystal_F_000       992.00 
_reflns_d_resolution_high  0.6996 
 
loop_ 
 _symmetry_equiv_pos_as_xyz 
 'x, y, z' 
 'x+1/2, -y+1/2, -z' 
 '-x, y+1/2, -z+1/2' 
 '-x+1/2, -y, z+1/2' 
 
_cell_length_a     8.0406 
_cell_length_b    12.5974 
_cell_length_c    22.9146 
_cell_angle_alpha  90.000 
_cell_angle_beta   90.000 
_cell_angle_gamma  90.000 
 
_shelx_F_squared_multiplier     1.000 
 
loop_ 
 _refln_index_h 
 _refln_index_k 
 _refln_index_l 
 _refln_F_squared_calc 
 _refln_F_squared_meas 
 _refln_F_squared_sigma 
 _refln_observed_status 
   2   0   0    77485.52    82342.39   2584.58 o 
   4   0   0      138.81      123.35     36.06 o 
   6   0   0      395.92      414.59     28.42 o 
   8   0   0        0.97       -3.39     35.64 o 
  10   0   0       40.26       22.91     41.57 o 
   1   1   0       72.88       52.23      1.51 o 
   2   1   0    11329.70    11830.97    249.00 o 
   3   1   0     5540.24     5664.56    139.38 o 
   4   1   0        2.71        4.10      2.48 o 
   5   1   0      942.50     1049.99     27.86 o 
   6   1   0      358.75      423.95     19.73 o 
   7   1   0       25.21       23.76     16.80 o 
   8   1   0      100.53      139.15     43.27 o 
   9   1   0      145.41      177.33     48.36 o 
  10   1   0       88.06       72.21     40.73 o 
  11   1   0       16.79       -4.37     32.33 o 
   0   2   0     2764.61     2703.20    121.33 o 
   1   2   0     2671.94     2565.28     47.75 o 
   2   2   0     4315.45     4527.41    104.92 o 
   3   2   0      408.59      408.19      8.94 o 
   4   2   0    11098.09    12628.17    314.95 o 
   5   2   0      723.26      791.94     21.75 o 
   6   2   0      752.55      785.09     22.23 o 
   7   2   0       10.50      -17.91     22.17 o 
   8   2   0       16.12       -3.54     25.18 o 
   9   2   0        1.33       -7.71     21.46 o 
  10   2   0        5.98       11.03     30.54 o 
  11   2   0        1.53      -32.67     32.67 o 
   1   3   0    18792.79    18360.29    404.36 o 
   2   3   0       87.09      115.76      6.37 o 
   3   3   0     7278.03     7876.83    130.97 o 
   4   3   0      192.85      200.52     11.10 o 
   5   3   0       68.92       71.79     11.68 o 
   6   3   0      294.15      289.24     11.42 o 
   7   3   0       66.12      120.47     18.05 o 
   8   3   0        7.47      -19.89     24.25 o 
   9   3   0       95.55       11.84     32.24 o 
  10   3   0      227.36      239.66     40.68 o 
  11   3   0        3.81       -8.48     50.06 o 
   0   4   0      720.72      782.72     23.10 o 
   1   4   0     2787.63     2561.23     52.99 o 
   2   4   0     1415.90     1425.11     25.45 o 
   3   4   0     1174.69     1279.55     23.10 o 
   4   4   0       83.91      119.52      7.84 o 
   5   4   0     1095.93     1201.69     33.16 o 
   6   4   0      493.77      530.23     17.48 o 
   7   4   0      194.04      204.27     18.08 o 
   8   4   0       33.36       32.61     14.00 o 
   9   4   0       34.02       19.51     30.54 o 
  10   4   0       55.32       80.60     39.03 o 
  11   4   0        1.03      -16.12     36.48 o 
   1   5   0      279.34      286.96      9.37 o 
   2   5   0       39.89       30.99      4.81 o 
   3   5   0     2122.73     2230.90     39.25 o 
   4   5   0      195.58      162.84      6.09 o 
   5   5   0       14.72       20.11      4.05 o 
   6   5   0     2595.87     2747.17     72.74 o 
   7   5   0      129.12      166.93     22.59 o 
   8   5   0       56.91       65.75     18.29 o 
   9   5   0       12.34       33.09     44.97 o 
  10   5   0        0.48       61.09     50.91 o 
  11   5   0        9.77       15.27     52.60 o 
   0   6   0     2014.69     2160.58     70.10 o 
   1   6   0     1610.90     1525.61     33.16 o 
   2   6   0       61.31       57.81      5.86 o 
   3   6   0      653.14      660.74     16.48 o 
   4   6   0      242.76      258.73      7.58 o 
   5   6   0      109.85      128.16      4.93 o 
   6   6   0       21.90       14.02      5.88 o 
   7   6   0        6.20       23.00     15.38 o 
   8   6   0       17.79      -10.75     17.45 o 
   9   6   0      144.38      101.82     50.06 o 
   1   7   0     1142.96     1162.62     24.55 o 
   2   7   0      258.16      288.88     10.78 o 
   3   7   0     1065.05     1030.64     24.10 o 
   4   7   0      234.00      249.93      9.22 o 
   5   7   0       32.44       51.70      7.86 o 
   6   7   0       10.38       14.71      7.84 o 
   7   7   0      356.31      306.44     33.51 o 
   8   7   0       37.68       11.71     19.93 o 
   9   7   0        0.56      -11.77     18.66 o 
  10   7   0       19.83       52.60     51.76 o 
   0   8   0       60.62       65.87      9.45 o 
   1   8   0      156.46      149.14     10.69 o 
   2   8   0        0.54        4.69      6.23 o 
   3   8   0        1.63        7.98      6.19 o 
   4   8   0       63.05       55.85      7.11 o 
   5   8   0      355.08      387.69     16.66 o 
   6   8   0       90.87       68.08      8.88 o 
   7   8   0       16.28      -20.36     39.03 o 
   8   8   0       60.60       41.64     19.30 o 
   9   8   0       48.72       56.16     26.47 o 
  10   8   0       14.50        0.85     52.60 o 
   1   9   0      258.71      214.24     10.43 o 
   2   9   0      174.51      164.66      8.60 o 
   3   9   0        3.06       14.38      6.64 o 
   4   9   0      546.85      634.03     37.19 o 
   5   9   0      121.42      152.81     11.41 o 
   6   9   0       32.89       54.34     12.26 o 
   7   9   0       96.21      105.62     35.64 o 
   8   9   0      118.28       28.85     47.51 o 
   0  10   0       60.69       53.06      9.35 o 
   1  10   0       16.08       49.41      8.35 o 
   2  10   0       20.35       57.72     10.61 o 
   3  10   0       14.64       15.18      8.79 o 
   4  10   0       27.80       32.33      9.45 o 
   5  10   0      254.35      294.84     14.31 o 
   6  10   0       13.63       16.06      9.88 o 
   7  10   0       41.82       57.10     13.00 o 
   8  10   0        0.04      -44.97     44.97 o 
   9  10   0       47.45       52.60     53.45 o 
   1  11   0      149.49      140.88     10.08 o 
   2  11   0       22.59       48.17      8.75 o 
   3  11   0     1903.18     1663.98     44.02 o 
   4  11   0      508.22      481.78     17.80 o 
   5  11   0      394.54      355.39     14.38 o 
   6  11   0        2.76        4.01     10.72 o 
   7  11   0        1.07       -7.48     12.21 o 
   8  11   0        1.20       15.27     48.36 o 
   9  11   0        7.50      -40.73     50.91 o 
   0  12   0        1.22       21.86     13.30 o 
   1  12   0        1.70       70.71     26.22 o 
   2  12   0        0.64       29.60     21.52 o 
   3  12   0      405.83      610.89     50.91 o 
   4  12   0       36.06      146.51     41.19 o 
   5  12   0      132.56      189.87     26.15 o 
   6  12   0      209.31      218.06     25.45 o 
   7  12   0       31.46       86.95     52.18 o 
   8  12   0       15.20        5.94     50.91 o 
   1  13   0      425.13      624.59     34.31 o 
   2  13   0      103.21      115.88     34.79 o 
   3  13   0       64.60       58.46     14.98 o 
   4  13   0      293.62      344.51     29.70 o 
   5  13   0        0.00      359.75     37.33 o 
   6  13   0       86.03      324.96     31.39 o 
   7  13   0      566.55      570.17     38.18 o 
   0  14   0       94.22       67.03     21.21 o 
   1  14   0      170.50      248.93     28.12 o 
   2  14   0        1.55      165.89     45.39 o 
   3  14   0        9.92        0.93     13.34 o 
   4  14   0       57.46       86.47     15.81 o 
   5  14   0      149.31      250.34     33.09 o 
   7  14   0       82.70       46.67     41.57 o 
   1  15   0      149.05      215.51     33.09 o 
   2  15   0        2.57       15.04     20.74 o 
   3  15   0       46.18      130.66     33.09 o 
   4  15   0       84.04      111.29     20.90 o 
   5  15   0        1.00      117.09     30.54 o 
   6  15   0      146.38      116.24     28.00 o 
   0  16   0       46.48      204.48     36.48 o 
   1  16   0       72.89      232.53     31.82 o 
   2  16   0       10.31       72.74     25.45 o 
   3  16   0       34.06      186.45     24.51 o 
   1  17   0        0.00       44.97     31.39 o 
   2  17   0        3.09       24.61     33.94 o 
   3  17   0      111.93      125.17     25.01 o 
   1   0   1       37.81       37.39      1.60 o 
   2   0   1     8096.48     8859.07    199.11 o 
   3   0   1      748.06      798.22     23.62 o 
   4   0   1      370.41      414.89     17.22 o 
   5   0   1      109.42      118.50      8.53 o 
   6   0   1      650.01      732.01     42.85 o 
   7   0   1      401.48      462.99     55.57 o 
   8   0   1      182.74      220.60     46.67 o 
   9   0   1       11.51       -2.68     26.98 o 
  10   0   1        4.99        2.71     28.78 o 
  11   0   1        1.02       10.57     26.65 o 
   0   1   1     6001.89     5981.78    121.92 o 
   1   1   1      709.27      862.23      8.93 o 
   2   1   1     6094.42     6167.47     71.55 o 
   3   1   1     6308.40     6925.18    106.32 o 
   4   1   1     1888.77     2024.25     34.61 o 
   5   1   1      356.25      377.42      8.05 o 
   6   1   1      198.00      195.36      8.15 o 
   7   1   1        5.32       -7.89     15.80 o 
   8   1   1      226.55      167.33     34.90 o 
   9   1   1      103.68       40.63     24.98 o 
  10   1   1      110.00       44.66     41.15 o 
  11   1   1       88.11       28.49     24.62 o 
   0   2   1     1758.53     1451.90     23.69 o 
   1   2   1    12188.64    11955.06    159.41 o 
   2   2   1    14828.72    15272.68    181.97 o 
   3   2   1     1583.13     1739.72     22.49 o 
   4   2   1      681.34      760.65     15.77 o 
   5   2   1        1.73        6.39      2.70 o 
   6   2   1      119.16      130.58      6.66 o 
   8   2   1       63.21       42.67     18.42 o 
   9   2   1       18.11       12.92     18.29 o 
  10   2   1       25.56        3.94     19.24 o 
  11   2   1       25.92      -17.16     19.31 o 
   0   3   1       39.57       46.85      3.71 o 
   1   3   1     2337.75     2347.03     31.13 o 
   2   3   1      820.31      877.38     11.35 o 
   3   3   1      264.13      272.41      5.60 o 
   4   3   1     4729.70     5315.84     78.50 o 
   5   3   1     2323.10     2593.44     46.83 o 
   6   3   1      404.81      410.14      9.61 o 
   7   3   1      325.86      322.28     34.01 o 
   8   3   1       47.16       13.71     16.99 o 
   9   3   1       80.67       70.49     19.95 o 
  10   3   1        7.93       12.92     18.74 o 
  11   3   1       52.49       37.47     30.47 o 
   0   4   1        6.76        2.27      4.16 o 
   1   4   1      697.18      702.76     12.08 o 
   2   4   1      998.17     1005.62     14.17 o 
   3   4   1      511.89      543.49      8.08 o 
   4   4   1       19.65       27.35      1.77 o 
   5   4   1      739.59      810.67     14.43 o 
   6   4   1      475.34      522.95     11.95 o 
   7   4   1      453.41      431.09     31.47 o 
   8   4   1       62.04       45.86     12.15 o 
   9   4   1       15.34       27.76     29.98 o 
  10   4   1       26.60       36.45     34.18 o 
  11   4   1       90.02       92.43     40.68 o 
   0   5   1     1754.28     1760.43     37.38 o 
   1   5   1      225.95      253.31      6.44 o 
   2   5   1      221.49      188.22      5.84 o 
   3   5   1        0.51        2.21      2.57 o 
   4   5   1       11.18       32.57      2.34 o 
   5   5   1        2.27        6.37      2.34 o 
   6   5   1       74.98      109.51      7.31 o 
   7   5   1      136.42      176.47     15.32 o 
   8   5   1      263.38      315.62     36.62 o 
   9   5   1      182.17      112.52     30.68 o 
  10   5   1      178.65      173.38     42.85 o 
  11   5   1       18.27       17.30     38.09 o 
   0   6   1      559.13      615.53     16.05 o 
   1   6   1       84.40       79.43      4.35 o 
   2   6   1       68.47       64.39      4.10 o 
   3   6   1      269.57      301.27      7.24 o 
   4   6   1      219.95      204.33      5.05 o 
   5   6   1       30.31       34.14      2.96 o 
   6   6   1      378.51      383.18     12.97 o 
   7   6   1       47.79       69.16     13.71 o 
   8   6   1       76.54      134.11     17.04 o 
   9   6   1      124.76      162.91     29.40 o 
  10   6   1       19.68        9.67     34.78 o 
   0   7   1       41.33       64.33      6.26 o 
   1   7   1       52.00       61.47      4.16 o 
   2   7   1      705.84      692.65     12.03 o 
   3   7   1      167.12      160.28      5.59 o 
   4   7   1       70.14       91.87      4.26 o 
   5   7   1      349.15      394.96      8.48 o 
   6   7   1      152.10      128.17      5.68 o 
   7   7   1       81.14       56.58     16.85 o 
   8   7   1       93.54       92.80     15.35 o 
   9   7   1        0.94        8.57     19.78 o 
  10   7   1       12.23       13.29     36.54 o 
   0   8   1       38.07       28.29      6.18 o 
   1   8   1      185.38      205.87      6.21 o 
   2   8   1      139.42      156.26      5.78 o 
   3   8   1      110.80      106.13      5.22 o 
   4   8   1       37.40       39.26      4.99 o 
   5   8   1      221.00      234.70      8.53 o 
   6   8   1       55.81       49.20      5.77 o 
   7   8   1      302.48      242.92     27.34 o 
   8   8   1       21.34       27.23     19.25 o 
   9   8   1       29.27       11.04     19.89 o 
  10   8   1       40.65       26.65     38.07 o 
   0   9   1      302.06      304.21     11.22 o 
   1   9   1       87.52       80.33      5.04 o 
   2   9   1      212.07      198.36      6.74 o 
   3   9   1      442.56      437.65      9.87 o 
   4   9   1      415.23      390.59     12.42 o 
   5   9   1      198.74      229.02      7.70 o 
   6   9   1       58.69       48.06      6.36 o 
   7   9   1       74.73       58.28     27.34 o 
   8   9   1       38.54       28.17     27.93 o 
   9   9   1        0.48      -17.24     34.18 o 
   0  10   1      118.22      124.91      8.96 o 
   1  10   1      809.70      714.15     12.92 o 
   2  10   1      835.92      696.41     13.03 o 
   3  10   1       22.96       24.05      5.41 o 
   4  10   1      115.20      113.08      8.62 o 
   5  10   1       93.62       92.30      8.58 o 
   6  10   1       17.66       18.11      8.32 o 
   7  10   1       28.45       42.40      8.57 o 
   8  10   1        6.66       11.37     33.26 o 
   9  10   1        6.14        2.65     29.19 o 
   0  11   1     1629.49     1398.45     46.89 o 
   1  11   1      277.31      295.37      9.57 o 
   2  11   1       84.95       94.51      8.18 o 
   3  11   1      459.71      439.35     16.60 o 
   4  11   1       33.07      138.49     43.41 o 
   5  11   1       14.76       32.67      8.66 o 
   6  11   1       25.92       38.74      8.55 o 
   7  11   1       30.81       28.41      9.28 o 
   8  11   1       10.16       21.21     35.64 o 
   9  11   1       73.00       34.65     39.03 o 
   0  12   1        6.95       26.43     13.02 o 
   1  12   1      359.45      333.24     10.73 o 
   2  12   1      472.75      384.68     11.98 o 
   3  12   1      670.93      644.21     28.02 o 
   4  12   1      186.57      203.83     14.86 o 
   5  12   1      118.04      173.06     20.62 o 
   6  12   1       57.77       63.25     12.92 o 
   7  12   1       90.07      109.10     17.29 o 
   8  12   1       65.87       85.35     33.95 o 
   0  13   1        8.36       10.71      9.70 o 
   1  13   1      665.15      682.16     35.56 o 
   2  13   1      110.32      134.33     10.80 o 
   3  13   1       23.98      268.09    138.78 o 
   4  13   1      174.35      258.33     21.60 o 
   5  13   1      285.70      335.88     23.66 o 
   7  13   1       17.36       73.67     34.16 o 
   0  14   1      355.13      328.90     20.73 o 
   1  14   1      244.55      280.27     18.78 o 
   2  14   1      240.83      288.40     35.88 o 
   3  14   1       25.45       35.14     13.21 o 
   4  14   1       78.41      123.08     15.32 o 
   5  14   1      145.19      134.11     21.50 o 
   6  14   1       83.59      280.84     32.24 o 
   7  14   1      150.70       60.67     40.20 o 
   0  15   1       68.90       98.70     21.60 o 
   1  15   1       86.62      178.88     18.43 o 
   2  15   1       18.56       49.84     21.49 o 
   3  15   1       42.61       83.30     12.49 o 
   4  15   1       49.13      140.14     36.83 o 
   5  15   1       91.13       74.18     18.12 o 
   6  15   1       33.30      126.42     28.85 o 
   0  16   1      374.42      320.72     33.94 o 
   1  16   1      254.24      270.05     18.64 o 
   2  16   1      342.29      316.00     27.27 o 
   3  16   1      213.99      227.60     18.05 o 
   4  16   1       73.33      103.30     42.85 o 
   5  16   1       79.70       24.61     25.45 o 
   0  17   1       65.61       22.91     25.45 o 
   1  17   1       42.78       48.52     18.26 o 
   2  17   1       42.85       47.50     20.33 o 
   3  17   1      104.64      127.49     20.92 o 
   0   0   2     2111.56     2076.94     65.99 o 
   1   0   2    13384.57    13163.84    202.33 o 
   2   0   2     4215.69     4263.90     75.83 o 
   3   0   2     1584.65     1624.34     40.34 o 
   4   0   2     1111.51     1219.07     64.06 o 
   5   0   2     1438.42     1615.32     57.31 o 
   6   0   2      580.06      682.77     27.38 o 
   7   0   2      320.44      299.45     40.73 o 
   8   0   2      113.37      119.79     25.67 o 
   9   0   2       81.91       72.29     30.53 o 
  10   0   2       67.93      -15.61     19.49 o 
  11   0   2       31.30       32.95     33.89 o 
   0   1   2     9896.89     9719.92    254.37 o 
   1   1   2     1360.87     1342.19     14.67 o 
   2   1   2     4433.66     4581.88     55.96 o 
   3   1   2      347.91      374.13      5.84 o 
   4   1   2      810.61      924.20     17.26 o 
   5   1   2      323.55      357.57      9.18 o 
   6   1   2      383.26      425.02     16.89 o 
   7   1   2      364.16      358.08     30.93 o 
   8   1   2        2.23        1.50     15.25 o 
   9   1   2       10.08       -8.19     19.12 o 
  10   1   2        4.15        2.83     21.27 o 
  11   1   2       81.76        8.18     19.10 o 
   0   2   2      984.12      930.86     15.61 o 
   1   2   2     4506.92     4424.52     55.47 o 
   2   2   2     1001.02     1057.02     12.93 o 
   3   2   2     2621.70     2780.72     39.58 o 
   4   2   2      630.22      752.16     13.66 o 
   5   2   2     1242.49     1443.95     29.25 o 
   6   2   2      460.70      482.26     10.50 o 
   7   2   2      711.49      291.02     49.21 o 
   8   2   2       80.61       43.99     20.86 o 
   9   2   2       33.70       15.40     16.58 o 
  10   2   2      111.43      134.45     25.26 o 
  11   2   2        6.68      -22.08     23.64 o 
   0   3   2     6951.40     6939.33    158.27 o 
   1   3   2     8118.11     7888.33     95.07 o 
   2   3   2      331.61      338.50      5.43 o 
   3   3   2      776.80      830.22     10.69 o 
   4   3   2     2145.63     2469.84     33.46 o 
   5   3   2     1282.75     1360.79     27.79 o 
   6   3   2      569.71      603.94     13.02 o 
   7   3   2      183.19      161.75     21.80 o 
   8   3   2      175.05      103.03     58.31 o 
   9   3   2       86.27       80.92     20.62 o 
  10   3   2        4.48        4.13     20.10 o 
  11   3   2        6.23       18.07     22.92 o 
   0   4   2      280.61      276.81      8.58 o 
   1   4   2      870.09      888.43     14.05 o 
   2   4   2      420.43      457.34      7.56 o 
   3   4   2     3153.52     3381.03     41.27 o 
   4   4   2     1087.53     1133.14     16.76 o 
   5   4   2      164.31      211.22      5.55 o 
   6   4   2      222.52      235.30     21.81 o 
   7   4   2      376.48      382.59     42.37 o 
   8   4   2      339.74      332.40     20.84 o 
   9   4   2      136.44      150.66     33.58 o 
  10   4   2       87.82       59.64     35.09 o 
  11   4   2       16.95       15.60     37.49 o 
   0   5   2      531.45      545.60     15.51 o 
   1   5   2       57.41       71.16      4.01 o 
   2   5   2      370.75      388.25      7.64 o 
   3   5   2     1439.91     1481.40     20.52 o 
   4   5   2      115.85      146.25      3.81 o 
   5   5   2      543.63      522.70      8.06 o 
   6   5   2       16.19       29.30      6.38 o 
   7   5   2       15.47       34.35     11.76 o 
   8   5   2      128.19      174.35     19.96 o 
   9   5   2       78.17       69.39     32.69 o 
  10   5   2      129.12      129.51     39.58 o 
  11   5   2       66.40       75.51     40.20 o 
   0   6   2     1904.23     1923.07     46.40 o 
   1   6   2     1354.65     1317.75     20.89 o 
   2   6   2      123.54      135.44      4.90 o 
   3   6   2      599.05      600.46     10.93 o 
   4   6   2      183.21      198.17      4.97 o 
   5   6   2      264.62      254.62      6.28 o 
   6   6   2      205.02      252.88      8.85 o 
   7   6   2      328.36      327.40     23.38 o 
   8   6   2      208.84      241.90     26.09 o 
   9   6   2       89.25       79.87     22.37 o 
  10   6   2       84.52       55.02     31.52 o 
   0   7   2       85.33       85.94      7.66 o 
   1   7   2      782.62      757.56     12.79 o 
   2   7   2      267.43      260.99      6.95 o 
   3   7   2      463.46      421.40      8.69 o 
   4   7   2       55.86       57.35      3.92 o 
   5   7   2      148.60      144.62      6.26 o 
   6   7   2      355.60      355.18      8.93 o 
   7   7   2       39.13       31.29     15.91 o 
   8   7   2       33.60       38.69     14.14 o 
   9   7   2        4.48        4.32     18.65 o 
  10   7   2       11.22       12.41     29.79 o 
   0   8   2     1515.62     1332.43     28.16 o 
   1   8   2     1025.17      916.79     15.07 o 
   2   8   2     1104.22     1006.36     16.34 o 
   3   8   2      254.71      237.42      7.03 o 
   4   8   2      978.80      985.17     19.22 o 
   5   8   2      215.28      254.51     11.28 o 
   6   8   2      252.46      287.01      7.90 o 
   7   8   2       20.66       33.06      8.17 o 
   8   8   2      156.88      222.81     24.98 o 
   9   8   2        7.54       -9.90     16.88 o 
  10   8   2       42.90       48.34     39.29 o 
   0   9   2      386.51      356.96     12.09 o 
   1   9   2     1462.28     1357.20     21.43 o 
   2   9   2      402.57      365.00      9.54 o 
   3   9   2      415.78      403.82     15.73 o 
   4   9   2      659.25      626.08     13.61 o 
   5   9   2      212.13      227.22      7.79 o 
   6   9   2      183.37      154.72     20.90 o 
   7   9   2       15.79       21.83     16.95 o 
   8   9   2       13.71      -10.29     20.37 o 
   9   9   2       27.86        9.44     21.67 o 
   0  10   2      165.34      153.46      9.35 o 
   1  10   2      303.51      277.98     12.10 o 
   2  10   2       71.67       90.95      7.52 o 
   3  10   2      369.57      315.43      9.20 o 
   4  10   2      333.20      311.88     10.16 o 
   5  10   2      127.60      113.00      6.59 o 
   6  10   2       15.50       15.29      8.34 o 
   7  10   2       72.06       63.32     35.72 o 
   8  10   2       18.18       18.13     23.98 o 
   9  10   2        6.27      -12.68     35.06 o 
   0  11   2      458.06      362.67     17.60 o 
   1  11   2     1291.80     1183.30     32.45 o 
   2  11   2     1175.30      996.37     17.95 o 
   3  11   2        2.28       43.02      9.41 o 
   4  11   2      352.87      323.41     10.82 o 
   5  11   2      112.43      136.28      7.99 o 
   6  11   2       63.57       62.14     11.41 o 
   7  11   2       36.61       58.13     11.92 o 
   8  11   2       42.70       23.79     35.69 o 
   9  11   2       23.82       17.45     21.78 o 
   0  12   2     1176.34     1027.16     28.12 o 
   1  12   2      716.38      672.37     22.16 o 
   2  12   2      473.71      485.09     37.73 o 
   3  12   2      545.02      504.54     18.08 o 
   4  12   2      132.62      155.06      9.17 o 
   5  12   2       21.18       33.23      9.25 o 
   6  12   2       61.94       50.51     11.64 o 
   7  12   2       28.62       78.58     30.62 o 
   8  12   2       25.04       42.85     37.80 o 
   0  13   2       22.66       78.14     20.31 o 
   1  13   2       71.51       96.19     13.38 o 
   2  13   2      116.53      145.46      8.52 o 
   3  13   2      590.40      544.08     16.58 o 
   4  13   2      141.30      177.41     12.22 o 
   5  13   2      149.05      197.53     14.19 o 
   6  13   2       35.55       72.12     26.30 o 
   7  13   2       41.29       39.78     23.37 o 
   0  14   2        3.53       72.91     30.81 o 
   1  14   2      195.74      258.39     12.35 o 
   2  14   2      165.50      299.05     14.27 o 
   3  14   2       70.49       81.36     13.72 o 
   4  14   2       37.41       58.02     11.08 o 
   5  14   2      446.44      531.43     38.75 o 
   6  14   2      213.67      294.75     22.91 o 
   7  14   2      239.64      186.09     43.75 o 
   0  15   2      594.87      527.31     40.30 o 
   1  15   2      163.05      147.76     29.77 o 
   2  15   2       45.34       52.07     14.20 o 
   3  15   2       17.28       30.10     10.68 o 
   4  15   2      211.53      213.28     15.28 o 
   5  15   2      130.98      142.42     22.58 o 
   0  16   2        0.00      133.21     33.94 o 
   1  16   2       44.51      138.18     36.48 o 
   2  16   2       84.21      183.04     58.35 o 
   3  16   2       32.79      139.13     29.40 o 
   4  16   2       16.09       77.21     28.85 o 
   5  16   2       73.08       97.62     26.73 o 
   1  17   2        1.13       28.38     17.02 o 
   2  17   2       65.42       75.47     13.01 o 
   3  17   2       16.43       66.60     25.80 o 
   1   0   3     1265.59     1323.86     21.66 o 
   2   0   3     2717.97     2882.58     52.19 o 
   3   0   3     1391.49     1500.30     27.56 o 
   4   0   3      201.43      196.31      8.86 o 
   5   0   3      196.48      205.24     13.22 o 
   6   0   3       23.52       32.73     11.71 o 
   7   0   3        0.95        5.42     22.49 o 
   8   0   3        1.59        1.68     17.69 o 
   9   0   3        0.34       -9.16     20.41 o 
  10   0   3       20.04        7.35     30.53 o 
  11   0   3        0.05       52.52     34.18 o 
   0   1   3      397.34      331.50      6.35 o 
   1   1   3     3707.05     3945.56     45.41 o 
   2   1   3     2195.12     2192.72     26.48 o 
   3   1   3      930.91      959.96     14.42 o 
   4   1   3     1279.99     1407.93     23.73 o 
   5   1   3      671.85      714.36     15.01 o 
   6   1   3     1201.43     1360.59     37.20 o 
   7   1   3      113.88       59.65     39.80 o 
   8   1   3       48.61       17.12     15.72 o 
   9   1   3      124.47       48.77     24.98 o 
  10   1   3       12.17        9.79     17.72 o 
  11   1   3       26.63       -3.45     20.61 o 
   0   2   3     6961.01     7400.59    138.72 o 
   1   2   3     3888.72     3978.02     56.80 o 
   2   2   3      608.23      686.45      8.47 o 
   3   2   3     1581.21     1799.87     22.62 o 
   4   2   3      266.99      282.27      4.84 o 
   5   2   3      585.67      577.75     13.27 o 
   6   2   3      206.18      231.44      7.62 o 
   7   2   3      632.87      719.64     28.01 o 
   8   2   3      114.58       58.66     28.17 o 
   9   2   3       57.44       18.52     17.52 o 
  10   2   3       44.21       29.38     18.57 o 
  11   2   3        8.50      -19.60     20.39 o 
   0   3   3     1118.89     1130.78     24.29 o 
   1   3   3     1347.21     1333.61     18.20 o 
   2   3   3     1737.27     1752.00     21.10 o 
   3   3   3      260.12      286.66      4.70 o 
   4   3   3     1621.61     1644.02     23.54 o 
   5   3   3      122.37      135.47      3.46 o 
   6   3   3      613.70      672.82     15.81 o 
   7   3   3      755.93      823.21     30.15 o 
   8   3   3       99.97       68.59     18.51 o 
   9   3   3       62.25       30.06     18.74 o 
  10   3   3      110.33      122.16     29.14 o 
  11   3   3       52.52       47.89     30.50 o 
   0   4   3     8923.98     9485.18    192.64 o 
   1   4   3      555.90      529.99      9.20 o 
   2   4   3       20.87       29.87      2.63 o 
   3   4   3     1598.49     1752.49     23.02 o 
   4   4   3        3.57       10.78      1.70 o 
   5   4   3       59.19       69.48      2.88 o 
   6   4   3      346.06      372.79     11.16 o 
   7   4   3      447.31      511.45     34.97 o 
   8   4   3      164.37      193.50     21.06 o 
   9   4   3      178.75      158.46     26.19 o 
  10   4   3       10.28       13.54     27.15 o 
  11   4   3       52.03       13.56     32.24 o 
   0   5   3     3585.34     3466.51     71.76 o 
   1   5   3      793.37      839.09     13.79 o 
   2   5   3     1598.39     1606.00     24.67 o 
   3   5   3      818.21      830.24     11.97 o 
   4   5   3      352.92      321.69      5.40 o 
   5   5   3       28.23       31.88      2.37 o 
   6   5   3      331.89      374.57      8.09 o 
   7   5   3      124.23      118.76     24.60 o 
   8   5   3       42.38       40.85     19.72 o 
   9   5   3       37.74       28.95     33.51 o 
  10   5   3      133.40      124.99     34.41 o 
   0   6   3        5.95       10.91      5.27 o 
   1   6   3      787.56      847.27     16.35 o 
   2   6   3     1114.31     1167.62     18.80 o 
   3   6   3       35.67       57.01      3.83 o 
   4   6   3      119.97      155.78      4.27 o 
   5   6   3        2.19        2.72      2.85 o 
   6   6   3      119.22      141.34     11.50 o 
   7   6   3      301.18      343.76     20.86 o 
   8   6   3      193.28      229.40     18.85 o 
   9   6   3       93.07       92.46     23.19 o 
  10   6   3        5.03       -2.41     33.94 o 
   0   7   3      498.54      453.26     15.33 o 
   1   7   3      113.23      166.75      5.86 o 
   2   7   3      160.37      176.90      5.69 o 
   3   7   3      639.12      668.47     12.37 o 
   4   7   3      108.62      105.90      4.68 o 
   5   7   3       39.62       38.90      4.32 o 
   6   7   3      104.08      117.00      7.80 o 
   7   7   3      243.44      263.42     23.27 o 
   8   7   3      252.74      246.70     56.15 o 
   9   7   3       26.83       28.85     21.50 o 
  10   7   3      135.54       84.58     52.18 o 
   0   8   3      469.77      521.19     15.45 o 
   1   8   3      875.38      782.03     14.07 o 
   2   8   3      132.22      147.79      6.25 o 
   3   8   3      986.56      891.17     15.42 o 
   4   8   3     1120.37     1025.35     16.73 o 
   5   8   3      255.17      273.74      8.02 o 
   6   8   3      731.05      700.67     20.98 o 
   7   8   3       50.05       35.22      8.34 o 
   8   8   3       28.99       40.97     21.94 o 
   9   8   3       54.80       49.71     28.71 o 
  10   8   3       41.35       41.96     32.76 o 
   0   9   3      495.13      499.32     14.51 o 
   1   9   3      774.61      697.08     12.93 o 
   2   9   3     1046.87      962.31     16.30 o 
   3   9   3      214.25      231.09      7.24 o 
   4   9   3     1032.89      948.75     19.82 o 
   5   9   3      100.18      114.53      6.95 o 
   6   9   3       72.69       69.29      7.06 o 
   7   9   3      325.42      331.09     18.69 o 
   8   9   3       24.74        7.02     26.65 o 
   9   9   3       38.42        0.95     22.05 o 
   0  10   3       23.18       54.19      9.74 o 
   1  10   3     1889.95     1561.47     24.45 o 
   2  10   3      376.56      319.40     10.83 o 
   3  10   3      298.58      289.67     10.54 o 
   4  10   3       18.49       28.73      6.75 o 
   5  10   3       24.30       33.08      6.27 o 
   6  10   3       37.99       40.21      8.87 o 
   7  10   3       32.57       30.92     13.71 o 
   8  10   3       38.07       42.87     21.73 o 
   9  10   3       87.32       71.21     24.44 o 
   0  11   3      258.82      261.16     11.58 o 
   1  11   3     1110.44     1019.34     21.93 o 
   2  11   3      189.37      171.40      8.85 o 
   3  11   3      759.97      701.20     15.70 o 
   4  11   3       69.69       91.55      9.11 o 
   5  11   3       77.21       95.58     11.08 o 
   6  11   3       26.37       46.37     12.61 o 
   7  11   3       71.48       85.34     10.44 o 
   8  11   3      112.26       98.46     38.38 o 
   9  11   3       26.45       -1.73     30.28 o 
   0  12   3        0.28       16.39     12.56 o 
   1  12   3      238.52      258.97     11.82 o 
   2  12   3      880.51      740.56     20.00 o 
   3  12   3       92.52      112.91      8.72 o 
   4  12   3      133.68      156.73     10.26 o 
   5  12   3        9.49       19.15     12.40 o 
   6  12   3       28.56        8.98     15.71 o 
   7  12   3       95.21       93.41     18.26 o 
   8  12   3       57.78       52.20     38.38 o 
   0  13   3      226.91      216.94     15.33 o 
   1  13   3       91.47       99.11      8.10 o 
   2  13   3      186.18      186.98     11.04 o 
   3  13   3      181.16      299.04     42.25 o 
   4  13   3      127.65      146.61     18.70 o 
   5  13   3       66.36      100.41     20.99 o 
   6  13   3       65.29       96.91     35.04 o 
   7  13   3       67.47       66.17     17.79 o 
   0  14   3        2.59        6.99     17.24 o 
   1  14   3      256.60      280.37     13.35 o 
   2  14   3      318.84      339.05     18.81 o 
   3  14   3      306.00      283.47     18.35 o 
   4  14   3       85.37       88.56     11.70 o 
   5  14   3      165.80      225.68     26.57 o 
   6  14   3      147.86       46.67     50.91 o 
   7  14   3        5.11      -11.03     50.06 o 
   0  15   3        5.69      447.14     44.12 o 
   1  15   3       35.39       71.89     15.37 o 
   2  15   3       24.04       66.08     20.82 o 
   3  15   3       47.61       56.24     10.95 o 
   4  15   3       29.21      118.50     24.49 o 
   5  15   3      142.37      123.03     33.09 o 
   1  16   3       33.34       82.91     29.69 o 
   2  16   3       73.36       95.38     14.58 o 
   3  16   3      134.30      128.42     19.88 o 
   4  16   3       75.12      152.86     25.97 o 
   5  16   3       38.82       50.52     21.57 o 
   1  17   3       71.58       65.90     16.88 o 
   2  17   3       80.75       71.93     16.68 o 
   3  17   3        6.07        5.81     18.33 o 
   0   0   4      953.94      816.84     22.04 o 
   1   0   4     4076.31     4059.41     69.95 o 
   2   0   4      813.08      804.48     14.66 o 
   3   0   4      487.93      533.84     11.24 o 
   4   0   4       11.35       15.39      3.34 o 
   5   0   4      191.09      196.36      7.84 o 
   6   0   4       24.38       19.20      7.38 o 
   7   0   4       35.67       40.73     32.24 o 
   8   0   4        0.55       -6.48     24.58 o 
   9   0   4       13.87       30.59     27.78 o 
  10   0   4       62.31       71.77     31.78 o 
  11   0   4       49.41       31.61     44.12 o 
   0   1   4     1810.91     1799.58     31.22 o 
   1   1   4     5804.65     6068.89     72.78 o 
   2   1   4     2000.29     2057.73     26.73 o 
   3   1   4      517.70      574.25      9.37 o 
   4   1   4      247.04      254.08      4.67 o 
   5   1   4      150.13      168.33      4.91 o 
   6   1   4      675.65      725.77     22.02 o 
   7   1   4      175.13       84.62     55.84 o 
   8   1   4       79.29       23.25     16.58 o 
   9   1   4       33.50       27.66     19.94 o 
  10   1   4       60.74        8.82     22.90 o 
  11   1   4       67.75      103.20     25.95 o 
   0   2   4     3912.07     3842.23    141.03 o 
   1   2   4      639.38      658.94      8.85 o 
   2   2   4      365.65      405.97      5.82 o 
   3   2   4     2055.91     2273.02     29.79 o 
   4   2   4       47.67       77.33      3.11 o 
   5   2   4       19.83       19.53      2.81 o 
   6   2   4      401.60      429.10     11.52 o 
   7   2   4      216.58      221.18     19.59 o 
   8   2   4      240.33      159.47     59.76 o 
   9   2   4       31.81        6.90     17.42 o 
  10   2   4       40.66       54.29     22.97 o 
  11   2   4        2.23       -7.13     19.24 o 
   0   3   4      660.33      719.75     16.34 o 
   1   3   4     3883.12     3855.46     53.04 o 
   2   3   4     1597.34     1648.00     20.56 o 
   3   3   4      288.30      282.67      4.56 o 
   4   3   4      352.54      367.99      7.22 o 
   5   3   4      290.97      303.63      6.75 o 
   6   3   4       42.54       64.09     10.05 o 
   7   3   4      136.60      137.59     28.78 o 
   8   3   4       96.49       50.90     26.09 o 
   9   3   4        8.60       -5.02     19.66 o 
  10   3   4        1.05      -13.15     22.52 o 
  11   3   4       58.83       27.83     30.14 o 
   0   4   4      393.17      381.10     10.33 o 
   1   4   4      378.90      406.64      7.86 o 
   2   4   4     2435.63     2505.83     39.03 o 
   3   4   4      299.84      358.78      5.90 o 
   4   4   4      798.43      895.91     12.11 o 
   5   4   4      335.29      366.92      6.50 o 
   6   4   4       26.42       39.52      5.27 o 
   7   4   4      354.24      488.37     23.31 o 
   8   4   4       38.31       10.27     18.42 o 
   9   4   4        3.67       23.95     24.15 o 
  10   4   4       30.31       32.60     33.89 o 
  11   4   4       18.28      -17.86     36.89 o 
   0   5   4      609.41      655.21     16.29 o 
   1   5   4      216.78      274.19      6.79 o 
   2   5   4     1402.61     1434.83     21.18 o 
   3   5   4      220.29      234.68      5.55 o 
   4   5   4      234.55      274.23      4.96 o 
   5   5   4       91.13      118.41      3.36 o 
   6   5   4      159.18      184.00      7.74 o 
   7   5   4       23.55       22.07     14.73 o 
   8   5   4       68.21       85.34     12.83 o 
   9   5   4      421.45      453.50     46.49 o 
  10   5   4       84.97      100.07     33.02 o 
   0   6   4      303.86      258.49      9.93 o 
   1   6   4     1138.06     1167.17     18.68 o 
   2   6   4       21.21       28.18      3.96 o 
   3   6   4      766.14      704.25     13.97 o 
   4   6   4      112.24      124.00      4.64 o 
   5   6   4      125.14      122.40      4.06 o 
   6   6   4      655.27      640.87     15.44 o 
   7   6   4       73.21       99.83     25.88 o 
   8   6   4       44.08       54.81     13.43 o 
   9   6   4       21.56       17.53     21.26 o 
  10   6   4      172.06      224.86     43.49 o 
   0   7   4       47.30       49.10      6.23 o 
   1   7   4      245.72      290.58      8.24 o 
   2   7   4      223.44      237.65      7.32 o 
   3   7   4      105.97      104.48      5.00 o 
   4   7   4       77.71       82.06      4.20 o 
   5   7   4       25.31       36.57      4.90 o 
   6   7   4       87.09      100.91      7.25 o 
   7   7   4      141.47      149.75     11.88 o 
   8   7   4      213.88      248.26     49.72 o 
   9   7   4       29.90       50.84     21.89 o 
  10   7   4       44.32       39.08     37.46 o 
   0   8   4      305.24      285.18     12.48 o 
   1   8   4      342.78      351.91      9.29 o 
   2   8   4       66.95       75.71      5.18 o 
   3   8   4      329.59      335.16      8.82 o 
   4   8   4      710.33      721.19     16.96 o 
   5   8   4      119.38      142.70      6.24 o 
   6   8   4      322.52      343.75     12.92 o 
   7   8   4       13.24       17.02      8.66 o 
   8   8   4      162.88      170.57     47.00 o 
   9   8   4      148.09      224.55     27.63 o 
  10   8   4       46.64       54.91     33.20 o 
   0   9   4       61.19       54.54      8.83 o 
   1   9   4      369.35      353.10      9.45 o 
   2   9   4      300.68      276.06      9.40 o 
   3   9   4      602.45      591.87     12.50 o 
   4   9   4      309.13      293.97     10.24 o 
   5   9   4      413.35      369.62     11.52 o 
   6   9   4      152.92      181.30     13.03 o 
   7   9   4       28.79       76.15     26.39 o 
   8   9   4       45.60       13.26     26.52 o 
   9   9   4       66.12       51.65     23.06 o 
   0  10   4       68.24       59.88      8.22 o 
   1  10   4       63.06       82.22      6.44 o 
   2  10   4      584.68      530.22     16.03 o 
   3  10   4      213.45      224.63     11.17 o 
   4  10   4      153.69      151.69      8.09 o 
   5  10   4      144.11      166.90      8.02 o 
   6  10   4       54.50       62.95     11.73 o 
   7  10   4        9.76       -5.25     10.79 o 
   8  10   4      101.90      123.58     27.32 o 
   9  10   4       28.12       60.64     23.07 o 
   0  11   4      151.54      192.57     12.52 o 
   1  11   4      627.84      539.26     14.25 o 
   2  11   4       14.14       30.42      6.16 o 
   3  11   4      166.20      154.14     12.22 o 
   4  11   4       28.14       36.96      7.44 o 
   5  11   4      116.02      118.43     11.16 o 
   6  11   4       37.15       38.62      8.22 o 
   7  11   4       48.74       35.79     19.83 o 
   8  11   4       25.27       15.75     25.78 o 
   0  12   4      123.17      162.88     24.62 o 
   1  12   4      224.86      227.15     15.55 o 
   2  12   4       60.16       70.84      9.12 o 
   3  12   4       79.43       80.66      7.89 o 
   4  12   4      119.87      142.62     17.57 o 
   5  12   4       68.28       64.79      7.92 o 
   6  12   4       61.52       83.46     14.39 o 
   7  12   4       18.62       15.51     14.30 o 
   8  12   4      311.57      186.66     59.39 o 
   0  13   4       96.32      119.04     12.41 o 
   1  13   4       19.34       31.81      8.44 o 
   2  13   4      153.51      198.95     10.52 o 
   3  13   4      279.83      303.98     12.59 o 
   4  13   4       34.22       64.41      9.01 o 
   5  13   4        0.79       12.09     11.87 o 
   6  13   4       31.46       43.24     14.77 o 
   7  13   4       74.10       35.73     36.26 o 
   0  14   4       30.70        3.06     11.54 o 
   1  14   4      221.52      217.75     12.90 o 
   2  14   4       25.29      155.24     25.05 o 
   3  14   4       68.41       65.58     11.01 o 
   4  14   4       37.38       66.12     11.97 o 
   5  14   4       17.45       42.43     14.82 o 
   6  14   4       31.96       16.73     23.36 o 
   7  14   4       67.66       24.96     37.78 o 
   0  15   4        8.26       34.21     26.73 o 
   1  15   4       31.66       43.64     11.05 o 
   2  15   4      272.34      216.29     15.83 o 
   3  15   4       18.85       47.77     10.96 o 
   4  15   4        8.84       13.71     16.26 o 
   5  15   4      176.65      176.48     35.64 o 
   6  15   4        0.59        0.85     48.36 o 
   0  16   4       75.36       82.30     31.39 o 
   1  16   4       29.52       40.35     17.77 o 
   2  16   4       33.85       58.51     12.85 o 
   3  16   4       17.92       76.92     19.59 o 
   4  16   4      113.43      127.84     19.84 o 
   5  16   4        2.00       34.48     21.24 o 
   1  17   4       25.24       59.48     16.61 o 
   2  17   4       51.92       47.43     13.02 o 
   3  17   4        3.76       41.59     19.19 o 
   1   0   5       16.41       20.86      2.46 o 
   2   0   5      107.97      101.08      3.40 o 
   3   0   5     3643.62     3970.80     75.48 o 
   4   0   5       95.17       99.63      4.72 o 
   5   0   5      422.75      409.35     13.70 o 
   6   0   5      560.93      362.29     54.30 o 
   7   0   5        9.25       -5.53     18.94 o 
   8   0   5        0.11       -3.81     24.51 o 
   9   0   5       15.22       -8.22     23.33 o 
  10   0   5        1.76        3.42     30.29 o 
  11   0   5        1.51      -25.05     25.05 o 
   0   1   5    16083.73    15372.21    261.11 o 
   1   1   5      234.75      221.72      3.76 o 
   2   1   5     1206.87     1142.39     13.78 o 
   3   1   5      457.83      463.30      7.50 o 
   4   1   5      499.98      565.12      9.32 o 
   5   1   5      168.07      143.17      4.75 o 
   6   1   5       72.39       79.78      9.46 o 
   7   1   5      182.99      125.67     49.97 o 
   8   1   5       89.98       45.78     16.87 o 
   9   1   5        6.04      -12.30     14.14 o 
  10   1   5       28.36        2.80     18.54 o 
  11   1   5       11.98        0.20     19.33 o 
   0   2   5     1380.40     1411.73     29.76 o 
   1   2   5     3153.83     3040.33     40.68 o 
   2   2   5     1961.65     2006.84     24.56 o 
   3   2   5      399.24      396.81      5.73 o 
   4   2   5     1789.27     1959.54     27.35 o 
   5   2   5      382.67      393.72      6.58 o 
   6   2   5      189.76      225.94     11.42 o 
   7   2   5      199.81      166.13     27.13 o 
   8   2   5      134.47       16.89     22.29 o 
   9   2   5       13.66      -11.87     19.23 o 
  10   2   5        3.78        4.45     19.93 o 
  11   2   5        1.44       -0.41     21.82 o 
   0   3   5      316.18      336.59      9.58 o 
   1   3   5      856.28      873.36     13.76 o 
   2   3   5     4089.82     4223.28     55.56 o 
   3   3   5       23.01       24.03      1.96 o 
   4   3   5     1134.51     1204.29     16.13 o 
   5   3   5      176.41      172.46      4.26 o 
   6   3   5      205.62      233.01      9.29 o 
   8   3   5       66.65       52.66     19.23 o 
   9   3   5       43.96       10.45     19.98 o 
  10   3   5       51.03       31.81     27.17 o 
  11   3   5        3.63        5.36     25.50 o 
   0   4   5      559.57      634.21     15.28 o 
   1   4   5     5399.12     5505.67     79.54 o 
   2   4   5     1046.26      993.47     15.49 o 
   3   4   5      270.30      282.03      5.16 o 
   4   4   5      731.54      823.41     10.78 o 
   5   4   5       87.14       85.66      3.45 o 
   6   4   5      273.79      267.86      7.56 o 
   7   4   5      219.24      240.33     14.10 o 
   8   4   5        8.03        5.94     16.81 o 
   9   4   5        6.91        5.58     18.88 o 
  10   4   5       14.45      -25.27     25.27 o 
  11   4   5       66.78       73.24     42.00 o 
   0   5   5      322.60      419.18     11.83 o 
   1   5   5      954.48     1026.50     16.45 o 
   2   5   5      656.71      598.39     10.67 o 
   3   5   5      811.34      876.32     12.94 o 
   4   5   5      145.38      146.51      4.13 o 
   5   5   5       72.90       76.89      3.03 o 
   6   5   5       57.96       58.63      4.13 o 
   7   5   5        2.55        5.45     16.59 o 
   8   5   5      103.47       97.12     19.24 o 
   9   5   5      171.69      157.56     53.88 o 
  10   5   5      117.18      163.31     39.89 o 
   0   6   5      451.26      451.91     13.42 o 
   1   6   5      360.85      439.79      9.09 o 
   2   6   5      719.51      718.63     12.64 o 
   3   6   5      430.90      431.68      9.01 o 
   4   6   5       27.93       58.51      3.33 o 
   5   6   5      125.52      144.96      4.84 o 
   6   6   5      589.45      647.45     16.12 o 
   7   6   5      218.56      255.47     22.48 o 
   8   6   5       79.57       71.95     21.18 o 
   9   6   5      131.44      168.78     23.53 o 
  10   6   5       31.43       12.51     35.09 o 
   0   7   5      205.35      236.73     10.14 o 
   1   7   5      423.75      371.35      8.68 o 
   2   7   5     1284.18     1363.59     21.92 o 
   3   7   5      424.78      402.91     10.12 o 
   4   7   5      515.52      515.78      9.97 o 
   5   7   5      709.28      708.82     12.61 o 
   6   7   5       22.41       37.78      6.01 o 
   7   7   5      322.69      352.40     17.20 o 
   8   7   5      129.35      158.57     23.71 o 
   9   7   5      209.48      257.48     59.09 o 
  10   7   5       38.89       42.00     37.49 o 
   0   8   5       73.52       71.98      7.39 o 
   1   8   5     1187.49     1116.79     19.64 o 
   2   8   5      554.03      514.45     10.87 o 
   3   8   5      111.87      118.23      5.52 o 
   4   8   5      976.53      993.22     22.90 o 
   5   8   5      377.60      358.77      8.95 o 
   6   8   5      108.18      142.75     10.86 o 
   7   8   5      115.78      124.42     25.67 o 
   8   8   5      177.76      204.77     34.06 o 
   9   8   5       63.05       85.22     28.38 o 
  10   8   5        1.14        4.41     37.49 o 
   0   9   5       20.78       23.50      7.14 o 
   1   9   5       17.91       24.51      5.74 o 
   2   9   5      163.58      136.68      6.54 o 
   3   9   5      651.28      580.83     12.30 o 
   4   9   5      541.21      475.06     11.04 o 
   5   9   5       75.82       91.09      9.52 o 
   6   9   5      379.80      377.95     12.79 o 
   7   9   5      507.47      540.08     90.49 o 
   8   9   5      308.66      281.91     54.45 o 
   9   9   5       99.94       95.04     25.69 o 
   0  10   5        0.13        6.55      7.83 o 
   1  10   5      202.40      215.39     12.02 o 
   2  10   5      238.78      237.64      8.51 o 
   3  10   5      472.91      444.11     21.01 o 
   4  10   5       13.18       24.70      5.78 o 
   5  10   5      120.04      126.67     10.74 o 
   6  10   5      101.01      118.51      9.11 o 
   7  10   5       16.30       28.24     12.47 o 
   8  10   5      154.00      143.00     29.65 o 
   9  10   5       11.77       30.12     22.26 o 
   0  11   5      951.74      848.24     21.32 o 
   1  11   5      140.29      151.98     10.56 o 
   2  11   5       88.82      105.49      6.76 o 
   3  11   5      107.12       98.42      9.37 o 
   4  11   5      108.82      106.40      7.36 o 
   5  11   5       81.20      101.67     11.80 o 
   6  11   5       41.41       59.50     11.96 o 
   7  11   5      119.42      112.81     23.99 o 
   8  11   5       31.52       17.90     21.87 o 
   0  12   5      251.22      241.20     15.62 o 
   1  12   5      387.95      387.62     12.53 o 
   2  12   5       84.44       81.34      8.00 o 
   3  12   5       46.94       53.48      8.94 o 
   4  12   5       94.05       89.36     10.35 o 
   5  12   5      109.35      100.69     10.02 o 
   6  12   5        7.30       28.90     13.47 o 
   7  12   5       17.56       11.68     15.11 o 
   8  12   5       44.70       64.82     26.88 o 
   0  13   5        0.02       13.58     11.28 o 
   1  13   5       94.02       66.23      8.84 o 
   2  13   5      201.27      209.25      9.99 o 
   3  13   5        8.23       20.54      8.84 o 
   4  13   5       94.59      116.36     10.95 o 
   5  13   5        1.39       -6.46     12.58 o 
   6  13   5       40.15       48.71     19.81 o 
   7  13   5       35.67       24.54     16.78 o 
   0  14   5        0.01       -2.53     12.74 o 
   1  14   5       23.20       27.65      8.84 o 
   2  14   5      141.36      158.46     10.34 o 
   3  14   5       15.49       19.42     10.91 o 
   4  14   5        6.29       28.08     18.61 o 
   5  14   5       12.43       20.06     15.69 o 
   6  14   5        2.74      -10.02     20.54 o 
   7  14   5       34.89       -0.62     35.86 o 
   0  15   5        0.03       40.50     16.96 o 
   1  15   5        7.72       -1.81      9.14 o 
   2  15   5        7.21       65.63     17.75 o 
   3  15   5       37.21       78.43     11.13 o 
   4  15   5       37.21       13.27     16.40 o 
   5  15   5       66.34      235.02     33.94 o 
   6  15   5       12.84       16.36     21.32 o 
   0  16   5       31.01      101.82     32.24 o 
   1  16   5       61.30       45.85     16.95 o 
   2  16   5       87.44       99.46     15.92 o 
   3  16   5       56.01       27.13     18.26 o 
   4  16   5        9.80       53.15     14.51 o 
   0  17   5       53.89       67.88     36.48 o 
   1  17   5       15.67       30.01     15.03 o 
   2  17   5       24.42      102.21     19.87 o 
   3  17   5      110.52       76.41     15.11 o 
   0   0   6     5331.50     4661.60    147.59 o 
   1   0   6     2412.16     2459.05     73.74 o 
   2   0   6      403.81      380.50      8.33 o 
   3   0   6      587.97      612.44     15.37 o 
   4   0   6        6.05        4.11      2.33 o 
   5   0   6      228.25      276.74      7.78 o 
   6   0   6      284.68      299.59     17.78 o 
   7   0   6        1.10      -16.83     17.94 o 
   8   0   6       50.64       10.08     25.61 o 
   9   0   6      158.72       56.81     71.27 o 
  10   0   6       48.11       56.99     32.09 o 
  11   0   6       28.82       20.77     27.46 o 
   0   1   6      973.56     1077.00     25.45 o 
   1   1   6      427.06      434.74      6.73 o 
   2   1   6     1355.10     1398.25     17.38 o 
   3   1   6     1420.53     1614.61     20.81 o 
   4   1   6       31.92       35.89      2.99 o 
   5   1   6       17.40       15.32      2.53 o 
   6   1   6      467.63      482.32     23.53 o 
   7   1   6      257.09      204.84     37.11 o 
   8   1   6      195.65      189.72     27.68 o 
   9   1   6      142.92      147.86     24.92 o 
  10   1   6       81.17       39.46     19.64 o 
  11   1   6        9.47        6.22     23.86 o 
   0   2   6      684.52      654.17     15.06 o 
   1   2   6     3310.60     3337.26     43.26 o 
   2   2   6     1786.48     1844.90     24.00 o 
   3   2   6      252.05      303.31      5.15 o 
   4   2   6     1204.11     1240.79     17.99 o 
   5   2   6      626.45      716.83     12.22 o 
   6   2   6       14.93       29.81      5.90 o 
   7   2   6      252.15      101.69     42.23 o 
   8   2   6       73.50       55.47     31.26 o 
   9   2   6       92.93       35.71     21.31 o 
  10   2   6       21.58       -9.44     17.44 o 
  11   2   6        0.61      -20.59     20.59 o 
   0   3   6      218.95      205.39      8.05 o 
   1   3   6      439.51      397.62      8.32 o 
   2   3   6     1212.36     1200.03     17.68 o 
   3   3   6       27.44       38.94      2.46 o 
   4   3   6      144.07      125.47      3.61 o 
   5   3   6      179.57      186.25      6.55 o 
   6   3   6       96.05       93.16      6.55 o 
   7   3   6      200.68      218.28     62.70 o 
   8   3   6      184.44      171.61     25.70 o 
   9   3   6       13.06       15.76     23.28 o 
  10   3   6        9.08        3.27     22.22 o 
  11   3   6        4.22       10.21     25.21 o 
   0   4   6      714.65      797.28     18.48 o 
   1   4   6      349.63      390.85      8.24 o 
   2   4   6      536.19      610.15     10.56 o 
   3   4   6       20.43       23.04      2.51 o 
   4   4   6      318.29      309.82      4.99 o 
   5   4   6       63.56       74.43      4.08 o 
   6   4   6      137.02      165.59      8.83 o 
   7   4   6       26.98       33.19     10.75 o 
   8   4   6       23.87       12.03     18.83 o 
   9   4   6       24.36       50.10     22.33 o 
  10   4   6       42.64       46.10     29.55 o 
  11   4   6       32.69        0.37     37.46 o 
   0   5   6     3850.57     3965.45     92.11 o 
   1   5   6     3152.50     3307.61     51.29 o 
   2   5   6      255.63      284.35      7.10 o 
   3   5   6      916.68      966.67     14.79 o 
   4   5   6      341.77      334.70      6.34 o 
   5   5   6      620.87      673.01     10.86 o 
   6   5   6      179.83      165.34      7.94 o 
   7   5   6      146.94      140.79     18.56 o 
   8   5   6       75.74       56.08     17.52 o 
   9   5   6       41.66       48.72     26.99 o 
  10   5   6       96.72      127.00     33.38 o 
   0   6   6     6556.53     6877.70    140.79 o 
   1   6   6      350.04      385.52      8.75 o 
   2   6   6     1023.46     1031.57     16.89 o 
   3   6   6      867.12      843.08     15.16 o 
   4   6   6      152.87      159.80      5.58 o 
   5   6   6      713.79      714.83     11.65 o 
   6   6   6      143.01      152.76      6.95 o 
   7   6   6       93.75      101.46     17.15 o 
   8   6   6      190.75      188.54     23.98 o 
   9   6   6       27.10        0.85     31.80 o 
  10   6   6       15.79      -15.27     50.06 o 
   0   7   6       55.00       66.98     10.77 o 
   1   7   6      217.58      229.54      6.99 o 
   2   7   6      314.93      328.65      8.14 o 
   3   7   6      173.93      177.37      5.91 o 
   4   7   6      666.43      704.98     18.27 o 
   5   7   6      742.82      746.57     12.65 o 
   6   7   6      180.43      195.03     11.69 o 
   7   7   6      489.75      486.15     24.61 o 
   8   7   6       80.22       83.37     32.45 o 
   9   7   6      202.65      221.21     39.14 o 
  10   7   6        3.61      -34.18     34.18 o 
   0   8   6        1.26       10.12      6.86 o 
   1   8   6       69.02       71.41      5.15 o 
   2   8   6      224.84      236.77      7.30 o 
   3   8   6       53.63       69.96      5.26 o 
   4   8   6      537.72      508.70     12.33 o 
   5   8   6      152.21      155.69      8.33 o 
   6   8   6      130.59      110.94      6.46 o 
   7   8   6       31.83       20.21     19.23 o 
   8   8   6       47.01       37.92     29.14 o 
   9   8   6        8.25        2.20     22.94 o 
  10   8   6       43.28       25.13     37.78 o 
   0   9   6      349.60      309.43     12.56 o 
   1   9   6       67.15       55.64      5.63 o 
   2   9   6       91.77       86.69      6.11 o 
   3   9   6      137.36      154.62      8.89 o 
   4   9   6       63.44       83.11      7.86 o 
   5   9   6      827.36      762.43     14.39 o 
   6   9   6        6.46       20.44      6.81 o 
   7   9   6      285.15      290.49     17.83 o 
   8   9   6       79.51       55.72     49.73 o 
   9   9   6       15.51       23.90     25.01 o 
   0  10   6       82.90       84.88     10.46 o 
   1  10   6      522.65      437.97     16.01 o 
   2  10   6       19.61       18.96      7.67 o 
   3  10   6      307.54      285.24     11.57 o 
   4  10   6      132.09      141.81      7.35 o 
   5  10   6       11.67        7.71      5.80 o 
   6  10   6      293.29      265.92     14.48 o 
   7  10   6       27.50       35.17      8.47 o 
   8  10   6       70.73       28.56     24.27 o 
   9  10   6       96.77       93.48     25.26 o 
   0  11   6       47.64       56.72      9.08 o 
   1  11   6      466.05      402.78     11.49 o 
   2  11   6      164.33      157.01      7.81 o 
   3  11   6      134.26      135.39      8.79 o 
   4  11   6       97.62       81.99      7.31 o 
   5  11   6      114.39      108.59      8.60 o 
   6  11   6      281.30      229.88     14.98 o 
   7  11   6       52.33       43.67     14.21 o 
   8  11   6       39.13       27.79     22.20 o 
   0  12   6       42.01       96.72     13.59 o 
   1  12   6      253.68      231.38     10.92 o 
   2  12   6      126.12      122.52      8.85 o 
   3  12   6       62.53       81.07     14.99 o 
   4  12   6       47.61       70.27      9.36 o 
   5  12   6       35.57       32.91      9.62 o 
   6  12   6        0.97       26.17     15.02 o 
   7  12   6       15.16       20.54     10.83 o 
   8  12   6        4.96       -0.57     24.57 o 
   0  13   6        6.42        5.76      9.28 o 
   1  13   6       34.87       31.44      9.89 o 
   2  13   6      101.77      122.92     10.52 o 
   3  13   6       18.85       17.12      8.60 o 
   4  13   6       15.61       36.40     11.16 o 
   5  13   6       30.31       86.63     17.91 o 
   6  13   6       18.55       26.16     14.35 o 
   7  13   6       33.44       21.98     18.15 o 
   0  14   6       35.78       31.75     18.57 o 
   1  14   6       10.69        6.74      9.97 o 
   2  14   6      128.36      126.21     11.90 o 
   3  14   6       44.91       38.40     10.25 o 
   4  14   6       95.90       82.63     12.57 o 
   5  14   6       12.65       34.48     19.69 o 
   6  14   6        2.93      -22.05     22.05 o 
   0  15   6       20.33        1.01     13.79 o 
   1  15   6        7.84       13.64     10.49 o 
   2  15   6        2.65        8.66      9.98 o 
   3  15   6       59.45       82.97     11.66 o 
   4  15   6       47.66       38.13     13.96 o 
   5  15   6       64.33      108.00     66.18 o 
   6  15   6       25.85       -5.09     45.82 o 
   0  16   6      331.70      313.43     29.84 o 
   1  16   6        5.53       25.19     18.42 o 
   2  16   6       66.32       85.78     28.42 o 
   3  16   6       86.25       63.64     16.69 o 
   4  16   6       68.61       45.82     33.94 o 
   0  17   6       31.05        8.55     24.58 o 
   1  17   6       42.57       21.98     18.52 o 
   2  17   6      101.05       96.44     24.16 o 
   3  17   6        0.97       40.61     12.59 o 
   1   0   7      297.24      298.50      7.98 o 
   2   0   7        7.23       -0.46      3.04 o 
   3   0   7      694.60      758.14     14.27 o 
   4   0   7      222.38      243.27      6.76 o 
   5   0   7        9.25       11.93      3.35 o 
   6   0   7      298.58      319.60     28.13 o 
   7   0   7        0.15      -12.61     14.69 o 
   8   0   7       49.97       -0.75     19.91 o 
   9   0   7       71.14        6.33     20.09 o 
  10   0   7       99.65       57.98     80.18 o 
  11   0   7       51.97      -25.69     25.69 o 
   0   1   7       41.99       52.99      4.48 o 
   1   1   7     2839.40     2689.06     35.78 o 
   2   1   7     1633.66     1677.99     23.10 o 
   3   1   7      154.90      179.79      4.78 o 
   4   1   7      127.03      148.60      5.84 o 
   5   1   7       27.90       28.94      3.17 o 
   6   1   7       74.98      102.23      7.96 o 
   7   1   7       59.71       54.55     17.17 o 
   8   1   7      144.87       69.70     44.57 o 
   9   1   7       44.36       11.14     28.02 o 
  10   1   7       49.80       19.46     22.02 o 
  11   1   7        1.23      -10.17     23.49 o 
   0   2   7      494.46      503.75     12.70 o 
   1   2   7      338.59      298.28      6.04 o 
   2   2   7      759.38      721.74     11.17 o 
   3   2   7      121.11      139.53      3.32 o 
   4   2   7       32.16       35.32      2.76 o 
   5   2   7       24.72       29.33      2.86 o 
   6   2   7      487.62      541.72     12.23 o 
   7   2   7      379.49      290.17     48.36 o 
   8   2   7       15.87      -12.53     13.70 o 
   9   2   7        8.90        8.18     17.04 o 
  10   2   7      141.59      112.12     31.07 o 
  11   2   7       36.70        4.13     28.00 o 
   0   3   7     2550.39     2387.79     56.05 o 
   1   3   7     1023.12     1051.08     16.54 o 
   2   3   7      636.24      660.23     10.00 o 
   3   3   7      157.26      145.12      4.07 o 
   4   3   7      749.43      743.49     10.76 o 
   5   3   7      395.85      392.21      7.62 o 
   6   3   7      559.68      566.11     11.82 o 
   7   3   7      143.01      127.08     27.58 o 
   8   3   7       17.74       -1.24     18.30 o 
   9   3   7       20.57       13.04     23.33 o 
  10   3   7       48.40       22.17     22.87 o 
  11   3   7       20.57       -1.12     20.57 o 
   0   4   7     2161.18     2322.58     48.88 o 
   1   4   7      409.42      439.06      8.62 o 
   2   4   7      365.73      339.86      7.57 o 
   3   4   7      504.08      530.89      8.42 o 
   4   4   7      739.91      783.58     10.69 o 
   5   4   7      235.20      245.69      6.35 o 
   6   4   7      369.27      384.18      9.95 o 
   7   4   7       45.47       51.79     14.90 o 
   8   4   7       20.78       20.96     19.14 o 
   9   4   7       30.15        9.14     19.27 o 
  10   4   7       60.10       56.61     30.98 o 
   0   5   7     9186.33     9147.32    186.44 o 
   1   5   7     1311.48     1400.57     21.81 o 
   2   5   7     1035.97     1111.41     17.87 o 
   3   5   7      152.94      185.65      5.15 o 
   4   5   7      664.13      645.49      9.73 o 
   5   5   7      178.64      200.17      5.90 o 
   6   5   7       38.01       31.29      5.19 o 
   7   5   7      324.11      342.30     25.80 o 
   8   5   7       26.52       27.15     39.88 o 
   9   5   7        0.70       14.42     30.60 o 
  10   5   7        4.72       19.43     33.89 o 
   0   6   7        6.77       24.59      5.52 o 
   1   6   7      475.01      513.58     10.24 o 
   2   6   7      761.51      770.99     13.56 o 
   3   6   7      744.76      719.08     12.22 o 
   4   6   7      363.93      369.21      7.01 o 
   5   6   7      401.55      414.55      7.82 o 
   6   6   7       93.97       92.33      8.06 o 
   7   6   7       85.91      101.26     10.01 o 
   8   6   7       47.41       36.91     19.39 o 
   9   6   7      112.21       73.41     34.18 o 
  10   6   7       18.90       14.42     48.36 o 
   0   7   7      297.24      271.87     10.84 o 
   1   7   7       72.10       61.95      4.64 o 
   2   7   7      581.27      601.10     11.62 o 
   3   7   7     1367.36     1313.39     24.18 o 
   4   7   7     1420.04     1407.79     23.24 o 
   5   7   7      507.75      508.23     10.51 o 
   6   7   7       10.44       -1.08      5.61 o 
   7   7   7       80.94       87.06     15.92 o 
   8   7   7        8.34       18.01     17.41 o 
   9   7   7      132.20      183.50     26.25 o 
  10   7   7       94.51      104.36     55.15 o 
   0   8   7       73.69       66.80      7.56 o 
   1   8   7       32.41       29.22      5.00 o 
   2   8   7      501.59      475.67     10.60 o 
   3   8   7       65.96       66.88      5.36 o 
   4   8   7      109.29      133.87      6.61 o 
   5   8   7      112.71      130.56      5.88 o 
   6   8   7       10.06       20.70      5.84 o 
   7   8   7       71.93       62.31     12.10 o 
   8   8   7       27.85       24.76     19.73 o 
   9   8   7       19.67       12.31     30.30 o 
   0   9   7       25.04       25.07      7.48 o 
   1   9   7      510.28      479.06     11.02 o 
   2   9   7       15.60       27.95      5.35 o 
   3   9   7      260.17      265.15      8.69 o 
   4   9   7      276.23      258.88      8.28 o 
   5   9   7      206.34      204.99     12.89 o 
   6   9   7      269.42      265.26     10.96 o 
   7   9   7       26.76       19.59     11.16 o 
   8   9   7       91.05      124.37     26.32 o 
   9   9   7      121.56      176.18     29.00 o 
   0  10   7      445.50      373.64     17.06 o 
   1  10   7      543.94      572.47     27.79 o 
   2  10   7      284.02      243.56      9.59 o 
   3  10   7      203.90      232.22      9.42 o 
   4  10   7      136.98      136.56      7.84 o 
   5  10   7        6.65        0.45      6.98 o 
   6  10   7       27.01       28.57      8.67 o 
   7  10   7       56.63       61.62     10.35 o 
   8  10   7       37.92        7.02     20.52 o 
   9  10   7       82.53       56.73     24.79 o 
   0  11   7      301.62      236.45     14.01 o 
   1  11   7        6.18       12.18      8.23 o 
   2  11   7       91.49       89.03      8.30 o 
   3  11   7      158.94      126.68      7.86 o 
   4  11   7       32.27       33.28      7.49 o 
   5  11   7        2.23        9.52      8.04 o 
   6  11   7        7.30       26.11     11.30 o 
   7  11   7      106.27       96.49     13.17 o 
   8  11   7       61.30       46.28     37.89 o 
   0  12   7      420.84      346.98     17.12 o 
   1  12   7      213.74      198.59      9.85 o 
   2  12   7      166.05      186.10      9.12 o 
   3  12   7      198.68      181.38      9.22 o 
   4  12   7       65.99       76.87      8.63 o 
   5  12   7       69.50       63.41     12.02 o 
   6  12   7       25.34       36.08     15.54 o 
   7  12   7       24.76       18.37     10.73 o 
   8  12   7        7.50      -11.22     30.75 o 
   0  13   7       40.93       70.61     18.25 o 
   1  13   7       32.27       31.81      9.12 o 
   2  13   7      124.01      147.99     12.58 o 
   3  13   7       12.68       25.93      8.65 o 
   4  13   7       80.78       99.43     12.94 o 
   5  13   7      158.97      163.14     13.15 o 
   6  13   7       91.92       78.45     13.55 o 
   7  13   7        8.66      -15.29     23.64 o 
   0  14   7       22.29       18.61     24.41 o 
   1  14   7        5.54       14.00     12.15 o 
   2  14   7       20.15       29.32     11.87 o 
   3  14   7        3.34       93.39     37.26 o 
   4  14   7      175.61      210.10     23.83 o 
   5  14   7       29.29       21.47     30.12 o 
   6  14   7       19.39       34.80     19.65 o 
   0  15   7       91.29      226.20     29.28 o 
   1  15   7      184.81      168.71     17.81 o 
   2  15   7       46.42       39.46     10.71 o 
   3  15   7       22.78       32.00     19.17 o 
   4  15   7       26.02       93.96     29.50 o 
   5  15   7       51.96       57.19     24.25 o 
   0  16   7       84.06       74.43     23.80 o 
   1  16   7       42.51       57.03     19.02 o 
   2  16   7       90.07       72.89     19.84 o 
   3  16   7       80.43      122.89     16.79 o 
   4  16   7       47.88       13.58     33.94 o 
   0  17   7       25.28       12.25     24.85 o 
   1  17   7       27.39       36.40     37.02 o 
   2  17   7       21.59       29.79     15.11 o 
   0   0   8     6623.63     5838.56    184.79 o 
   1   0   8       95.23      101.08      5.00 o 
   2   0   8       84.98      112.27      6.27 o 
   3   0   8       25.69       21.29      4.28 o 
   4   0   8       19.36       31.06      4.54 o 
   5   0   8      132.87      156.93      6.88 o 
   6   0   8      153.56      157.24      6.82 o 
   7   0   8      378.52      349.57     54.30 o 
   8   0   8        0.02      -20.72     23.91 o 
   9   0   8        7.73       15.64     23.02 o 
  10   0   8        3.52      -23.66     29.98 o 
  11   0   8      102.07       15.81     69.57 o 
   0   1   8      213.46      204.45      8.10 o 
   1   1   8     1258.55     1214.01     19.29 o 
   2   1   8      770.22      812.00     15.56 o 
   3   1   8      408.91      427.89      8.48 o 
   4   1   8      153.92      178.75      4.86 o 
   5   1   8      806.76      798.22     12.76 o 
   6   1   8      340.74      352.33      9.36 o 
   7   1   8       18.76       -3.49     16.09 o 
   8   1   8       47.09       14.45     18.09 o 
   9   1   8      144.99       70.35     27.58 o 
  10   1   8       30.29       -9.52     19.16 o 
  11   1   8        8.56        4.41     23.89 o 
   0   2   8      254.72      313.19      9.04 o 
   1   2   8      641.35      638.67     11.23 o 
   2   2   8      305.54      349.08      6.46 o 
   3   2   8      709.87      801.36     11.17 o 
   4   2   8      811.54      840.04     12.20 o 
   5   2   8       86.82       99.55      3.71 o 
   6   2   8      667.43      673.58     15.66 o 
   7   2   8        0.62       -4.46     15.21 o 
   8   2   8      185.59      131.88     41.29 o 
   9   2   8       33.90       -7.22     16.17 o 
  10   2   8        1.41      -14.58     28.49 o 
  11   2   8       33.92       21.26     28.34 o 
   0   3   8     2823.62     2767.48     63.06 o 
   1   3   8     1660.39     1707.68     25.79 o 
   2   3   8      488.62      452.10      8.09 o 
   3   3   8      527.49      561.03      9.05 o 
   4   3   8      356.86      368.71      6.00 o 
   5   3   8       37.82       45.17      3.35 o 
   6   3   8      129.50      123.99      6.79 o 
   7   3   8       39.36       24.88     17.33 o 
   8   3   8       92.62       61.11     22.49 o 
   9   3   8      102.83       76.19     28.84 o 
  10   3   8       28.27       10.80     22.25 o 
   0   4   8     2244.22     2195.38     46.48 o 
   1   4   8     2449.90     2343.90     34.92 o 
   2   4   8     2127.69     2176.14     32.06 o 
   3   4   8       51.59       49.71      3.04 o 
   4   4   8      440.15      425.81      7.96 o 
   5   4   8       75.79       85.24      4.06 o 
   6   4   8       38.29       55.33      6.37 o 
   7   4   8      139.28      163.98     21.45 o 
   8   4   8       15.93       -8.70     20.83 o 
   9   4   8       98.68       89.04     23.94 o 
  10   4   8       74.05       85.88     31.80 o 
   0   5   8      412.93      471.30     13.70 o 
   1   5   8      186.32      188.42      6.25 o 
   2   5   8      867.58      893.14     15.00 o 
   3   5   8      757.72      763.83     16.21 o 
   4   5   8      248.92      229.63      5.21 o 
   5   5   8      258.41      255.21      6.90 o 
   6   5   8      170.28      144.06      8.50 o 
   7   5   8       55.97       70.81      8.83 o 
   8   5   8        2.80        7.18     26.92 o 
   9   5   8        0.39       13.03     30.58 o 
  10   5   8       41.78       61.20     30.28 o 
   0   6   8     4763.78     4746.79    110.47 o 
   1   6   8      423.49      391.59      8.87 o 
   2   6   8     1322.97     1336.62     21.33 o 
   3   6   8      280.16      223.45      6.59 o 
   4   6   8      241.75      248.35      6.25 o 
   5   6   8      165.52      172.31      5.75 o 
   6   6   8      276.06      262.56     11.91 o 
   7   6   8        4.78       -1.10      8.90 o 
   8   6   8       49.61       35.23     21.10 o 
   9   6   8       30.79       57.49     32.69 o 
  10   6   8       10.84       -4.04     34.74 o 
   0   7   8        1.61       15.12      6.48 o 
   1   7   8      653.48      626.14     12.11 o 
   2   7   8      164.79      182.16      8.04 o 
   3   7   8      703.55      691.68     12.44 o 
   4   7   8      361.87      346.85      8.68 o 
   5   7   8      162.68      168.73      6.20 o 
   6   7   8        8.62       11.35      5.18 o 
   7   7   8       46.67       41.01      6.79 o 
   8   7   8        6.73      -12.93     18.00 o 
   9   7   8       36.17      -17.23     32.38 o 
  10   7   8       22.47       20.63     36.86 o 
   0   8   8        4.02       10.14      6.48 o 
   1   8   8      630.50      570.01     11.77 o 
   2   8   8        7.33       12.48      5.38 o 
   3   8   8      190.90      179.21      7.18 o 
   4   8   8      254.18      261.98      7.78 o 
   5   8   8      208.44      193.05      6.86 o 
   6   8   8       90.40       87.72      6.72 o 
   7   8   8       45.13       42.52      7.26 o 
   8   8   8        4.26      -19.34     19.49 o 
   9   8   8       42.79       54.87     23.37 o 
   0   9   8      526.22      461.20     15.14 o 
   1   9   8      341.51      311.25      9.12 o 
   2   9   8      204.99      211.51      9.98 o 
   3   9   8      353.97      308.80      9.16 o 
   4   9   8      346.87      332.98     10.43 o 
   5   9   8      162.74      161.32      7.06 o 
   6   9   8       64.54       65.43     10.96 o 
   7   9   8       41.09       44.25      9.66 o 
   8   9   8      109.27       79.74     24.51 o 
   9   9   8       46.12       36.57     28.57 o 
   0  10   8       64.02       64.04      9.81 o 
   1  10   8      430.23      441.93     18.80 o 
   2  10   8      122.80      112.47      7.26 o 
   3  10   8      235.07      233.38     11.44 o 
   4  10   8       69.87      103.08      9.54 o 
   5  10   8       64.05       71.68      7.61 o 
   6  10   8      195.87      173.78      9.83 o 
   7  10   8       23.15       28.52     10.13 o 
   8  10   8       84.04       65.30     24.69 o 
   9  10   8        5.70      -11.63     25.50 o 
   0  11   8       25.93       64.79     21.77 o 
   1  11   8       84.41       63.94      8.65 o 
   2  11   8      111.79      116.10      7.72 o 
   3  11   8       30.69       26.48      7.77 o 
   4  11   8      110.96      118.35      9.33 o 
   5  11   8       21.25       16.67      7.46 o 
   6  11   8        9.88        6.79      8.98 o 
   7  11   8       27.86       43.75     23.47 o 
   8  11   8        5.11        5.53     24.08 o 
   0  12   8      100.61       79.76     27.15 o 
   1  12   8       10.53       29.73      7.55 o 
   2  12   8      185.74      148.93     10.20 o 
   3  12   8      230.76      232.42      9.14 o 
   4  12   8       10.77       27.33      7.74 o 
   5  12   8       14.68       65.94     26.06 o 
   6  12   8       11.09       25.21     13.50 o 
   7  12   8        5.63       16.63     11.74 o 
   8  12   8      116.61      111.77     24.65 o 
   0  13   8      189.70      144.47     12.72 o 
   1  13   8       25.25       64.03      9.28 o 
   2  13   8      172.19      181.85     17.75 o 
   3  13   8      232.95      191.13     10.14 o 
   4  13   8       74.08      105.85     18.73 o 
   5  13   8       79.46      103.76     15.03 o 
   6  13   8       20.34       37.88     18.42 o 
   7  13   8      121.12      130.01     17.78 o 
   0  14   8        4.18       17.80     13.80 o 
   1  14   8       47.38       33.21     11.46 o 
   2  14   8       46.22       55.03     11.67 o 
   3  14   8      204.77      178.49     13.18 o 
   4  14   8       61.87      116.53     21.19 o 
   5  14   8        5.19        9.76     19.80 o 
   6  14   8       13.60       30.64     12.31 o 
   0  15   8      362.82      341.62     31.13 o 
   1  15   8       80.78      125.53     31.56 o 
   2  15   8       59.13       65.58     12.74 o 
   3  15   8       69.41       81.79     16.99 o 
   4  15   8      154.71      161.34     21.42 o 
   5  15   8       54.88       63.30     25.45 o 
   0  16   8      132.74      141.30     62.79 o 
   1  16   8       13.17       26.45     14.78 o 
   2  16   8      136.36      118.33     17.42 o 
   3  16   8       82.19      130.45     13.65 o 
   4  16   8       29.28        3.22     19.95 o 
   0  17   8       14.70       83.66     21.48 o 
   1  17   8      108.18       80.05     16.36 o 
   2  17   8       37.67       40.56     14.55 o 
   1   0   9      415.10      452.76     12.24 o 
   2   0   9       74.26       79.03      4.53 o 
   3   0   9      219.92      233.66      7.13 o 
   4   0   9      295.44      296.96      8.67 o 
   5   0   9       86.57      110.61      5.75 o 
   6   0   9       13.67       12.24      6.39 o 
   7   0   9       68.05       71.27     32.24 o 
   8   0   9        3.72      -23.65     23.65 o 
   9   0   9      223.77       32.90     23.63 o 
  10   0   9       57.15       39.66     37.33 o 
  11   0   9        0.87      -13.04     27.58 o 
   0   1   9      163.52      191.77      8.36 o 
   1   1   9        7.91       11.08      2.87 o 
   2   1   9      121.52      137.73      4.32 o 
   3   1   9     1630.93     1823.51     25.61 o 
   4   1   9       59.82       64.24      4.26 o 
   5   1   9      140.77      141.73      4.40 o 
   6   1   9        9.55       11.43      4.36 o 
   7   1   9      108.83       58.70     17.22 o 
   8   1   9      102.79       38.24     20.31 o 
   9   1   9       11.30        0.14     16.65 o 
  10   1   9      123.40       81.83     23.82 o 
  11   1   9       58.31       62.45     29.05 o 
   0   2   9      995.74     1019.82     33.56 o 
   1   2   9     5334.00     5454.37     83.42 o 
   2   2   9     1072.06     1109.01     16.96 o 
   3   2   9       11.20       30.63      2.76 o 
   4   2   9     1090.70     1055.32     15.47 o 
   5   2   9      121.33      151.98      4.68 o 
   6   2   9      725.50      726.11     15.53 o 
   7   2   9      252.96       64.74     48.20 o 
   8   2   9      129.94       70.53     50.37 o 
   9   2   9        6.39        9.03     19.53 o 
  10   2   9        3.55        4.45     19.27 o 
   0   3   9     4616.29     4627.12    123.81 o 
   1   3   9      235.47      228.36      6.16 o 
   2   3   9      711.48      744.85     12.43 o 
   3   3   9      851.90      865.91     12.96 o 
   4   3   9      355.08      381.51      6.53 o 
   5   3   9       73.34       69.04      4.88 o 
   6   3   9      112.11      137.82      6.37 o 
   7   3   9       50.00       11.97     15.61 o 
   8   3   9       14.87       24.61     21.13 o 
   9   3   9       19.18       20.35     23.44 o 
  10   3   9       40.82       27.71     26.34 o 
   0   4   9     2907.76     2993.89     62.53 o 
   1   4   9     2948.85     2995.17     44.33 o 
   2   4   9      411.77      409.54      8.19 o 
   3   4   9       54.11       75.50      3.33 o 
   4   4   9      346.29      347.75      6.56 o 
   5   4   9      230.92      229.83      6.57 o 
   6   4   9      180.47      183.42      8.08 o 
   7   4   9       46.29       67.38      8.50 o 
   8   4   9       32.76       32.35     21.41 o 
   9   4   9       42.45       28.45     22.07 o 
  10   4   9       16.38       -3.46     23.98 o 
   0   5   9     2145.81     2159.67     55.37 o 
   1   5   9      402.01      418.50      8.90 o 
   2   5   9      830.53      855.20     14.64 o 
   3   5   9     1163.91     1118.02     18.12 o 
   4   5   9       50.20       69.10      3.39 o 
   5   5   9       77.12       84.52      3.56 o 
   6   5   9      182.90      213.28     11.81 o 
   7   5   9      123.61      152.48     11.18 o 
   8   5   9        4.19        8.33     27.17 o 
   9   5   9       12.98      -11.18     29.66 o 
  10   5   9        0.07       13.96     33.58 o 
   0   6   9      136.03      105.40      7.91 o 
   1   6   9      336.04      334.43      8.59 o 
   2   6   9       16.08       21.22      4.33 o 
   3   6   9      194.06      194.41      6.07 o 
   4   6   9      211.11      227.12      6.38 o 
   5   6   9      304.21      273.16      8.38 o 
   6   6   9        8.92        3.02      6.27 o 
   7   6   9       25.14       19.34      6.15 o 
   8   6   9       52.32       47.68     20.25 o 
   9   6   9       23.53       12.53     31.49 o 
  10   6   9       28.06       24.61     49.21 o 
   0   7   9      285.86      268.75     11.69 o 
   1   7   9      763.04      742.99     13.70 o 
   2   7   9     2207.94     2079.30     32.10 o 
   3   7   9      358.40      394.29      9.40 o 
   4   7   9      418.53      402.36      8.89 o 
   5   7   9        9.00       12.30      4.77 o 
   6   7   9      210.65      257.28      9.06 o 
   7   7   9       50.17       44.84      7.89 o 
   8   7   9       25.02       20.80     18.72 o 
   9   7   9        8.91       -1.78     31.73 o 
  10   7   9       26.64       42.42     50.06 o 
   0   8   9       15.42       20.20      6.88 o 
   1   8   9      604.57      509.34     10.99 o 
   2   8   9      305.40      283.26      8.69 o 
   3   8   9      568.19      519.90     11.61 o 
   4   8   9      118.69      141.40      6.19 o 
   5   8   9       78.47       87.16      5.64 o 
   6   8   9       44.42       19.05      6.07 o 
   7   8   9       41.34       33.37      8.51 o 
   8   8   9       58.76       65.82     20.56 o 
   9   8   9       35.03        6.41     20.12 o 
   0   9   9        4.26        7.21      7.33 o 
   1   9   9      107.24       99.36      7.78 o 
   2   9   9     1511.43     1267.21     21.48 o 
   3   9   9      176.59      166.47      8.14 o 
   4   9   9      197.92      222.01      8.22 o 
   5   9   9       48.80       39.01      6.28 o 
   6   9   9       73.63       64.64      7.47 o 
   7   9   9       54.78       48.89      9.83 o 
   8   9   9       48.84       50.31     22.94 o 
   9   9   9       20.61       60.08     28.24 o 
   0  10   9       76.65       61.87      9.60 o 
   1  10   9      760.50      605.26     13.37 o 
   2  10   9      344.17      320.21     11.24 o 
   3  10   9      296.09      282.29     11.70 o 
   4  10   9      547.20      511.72     16.47 o 
   5  10   9      145.33      164.12     10.10 o 
   6  10   9       12.11        9.58      8.03 o 
   7  10   9       23.58       18.59     10.85 o 
   8  10   9       16.26       18.73     21.41 o 
   9  10   9       38.50       45.28     37.92 o 
   0  11   9       39.07       65.36     16.41 o 
   1  11   9      236.90      244.86      9.83 o 
   2  11   9      369.84      306.56     10.42 o 
   3  11   9      156.02      170.35      9.75 o 
   4  11   9       18.19       24.42      7.20 o 
   5  11   9      152.90      126.97      9.06 o 
   6  11   9       15.68       12.90      8.38 o 
   7  11   9       36.01       62.86     12.14 o 
   8  11   9       18.18       21.21     24.29 o 
   0  12   9      823.68      711.72     25.09 o 
   1  12   9      219.04      200.83     10.33 o 
   2  12   9       29.66       40.09      8.26 o 
   3  12   9      166.03      187.86      9.11 o 
   4  12   9       40.30       49.24      8.58 o 
   5  12   9      582.67      540.11     16.03 o 
   6  12   9      257.19      262.20     13.38 o 
   7  12   9        7.39       -5.48     11.42 o 
   0  13   9       89.31      139.00     14.47 o 
   1  13   9      232.36      197.19     11.63 o 
   2  13   9       73.39      139.23     14.51 o 
   3  13   9        7.49       32.46      9.63 o 
   4  13   9      163.74      177.55     11.57 o 
   5  13   9       88.11      138.38     19.21 o 
   6  13   9       14.08        6.83     14.26 o 
   7  13   9       24.94       44.94     16.04 o 
   0  14   9       16.97       -1.46     13.86 o 
   1  14   9       76.94      103.80     12.37 o 
   2  14   9       81.73       88.95     15.48 o 
   3  14   9       38.87       73.49     13.35 o 
   4  14   9      177.68      149.89     16.38 o 
   5  14   9       30.66       51.63     21.79 o 
   6  14   9      120.06      152.58     16.57 o 
   0  15   9       40.15       96.31     24.90 o 
   1  15   9       21.91       58.18     13.14 o 
   2  15   9       48.32       64.42     28.18 o 
   3  15   9       35.44       53.51     11.74 o 
   4  15   9        8.89       81.32     33.97 o 
   5  15   9       39.28       27.30     16.83 o 
   0  16   9      151.85      159.84     32.24 o 
   1  16   9       66.16       73.55     14.26 o 
   2  16   9       16.58       55.41     19.19 o 
   3  16   9        1.75       81.47     24.27 o 
   4  16   9       16.31       27.48     14.20 o 
   0  17   9       43.36       11.67     20.67 o 
   1  17   9       47.69       79.78     21.04 o 
   0   0  10      150.28      148.04     10.49 o 
   1   0  10      395.07      347.08     19.00 o 
   2   0  10      135.61      174.52      6.68 o 
   3   0  10       51.49       60.67      5.57 o 
   4   0  10      393.17      394.84      9.48 o 
   5   0  10      442.10      438.96     12.72 o 
   6   0  10        2.85       -4.04      6.65 o 
   7   0  10       81.43       34.07     40.73 o 
   8   0  10       86.75        5.83     20.17 o 
   9   0  10       23.70       -6.46     22.58 o 
  10   0  10        0.14      -10.62     29.66 o 
   0   1  10     6408.27     6322.27    142.67 o 
   1   1  10      167.61      183.14      5.45 o 
   2   1  10      657.81      682.75     12.24 o 
   3   1  10      314.39      361.00      6.85 o 
   4   1  10      675.11      713.63     12.51 o 
   5   1  10      268.68      283.72      6.51 o 
   6   1  10      173.38      163.58      7.26 o 
   7   1  10        8.70       -3.59     13.59 o 
   8   1  10       35.64       -4.85     13.76 o 
   9   1  10       62.90       44.57     30.86 o 
  10   1  10      110.58       68.94     23.22 o 
   0   2  10        0.39       -1.11      5.03 o 
   1   2  10      811.59      825.41     14.15 o 
   2   2  10      748.11      703.38     12.73 o 
   3   2  10      134.49      146.24      4.24 o 
   4   2  10       79.27       73.81      2.90 o 
   5   2  10       90.69      119.39      5.00 o 
   6   2  10       52.40       58.48      5.29 o 
   7   2  10      150.79      141.23     31.34 o 
   8   2  10      121.08        8.51     45.40 o 
   9   2  10      114.41       28.16     52.03 o 
  10   2  10       10.32        4.82     21.95 o 
   0   3  10      736.17      808.30     19.50 o 
   1   3  10      799.38      860.83     14.06 o 
   2   3  10      183.72      168.94      5.41 o 
   3   3  10      497.17      495.43      8.42 o 
   4   3  10      368.25      346.60      6.54 o 
   5   3  10      198.83      192.44      6.85 o 
   6   3  10       78.91       96.40      6.08 o 
   7   3  10        8.70        1.01      6.82 o 
   8   3  10       18.66        0.91     20.22 o 
   9   3  10       27.85        1.24     27.51 o 
  10   3  10       63.07       27.59     22.29 o 
   0   4  10      142.76      158.50      7.36 o 
   1   4  10       21.73       31.13      4.03 o 
   2   4  10      141.88      151.13      4.88 o 
   3   4  10      419.32      405.68      8.37 o 
   4   4  10       65.98       61.73      3.79 o 
   5   4  10       94.10      103.30      4.51 o 
   6   4  10       33.49       44.92      5.99 o 
   7   4  10       45.93       40.75      5.96 o 
   8   4  10        7.13      -10.82     15.79 o 
   9   4  10       40.82       17.95     19.23 o 
  10   4  10       77.67       64.31     30.78 o 
   0   5  10       91.63       82.21      6.96 o 
   1   5  10      471.38      450.13      9.42 o 
   2   5  10      100.11      103.07      4.86 o 
   3   5  10      415.69      377.39      8.21 o 
   4   5  10      215.80      225.63      6.48 o 
   5   5  10      186.08      194.09      8.00 o 
   6   5  10       23.65       22.86      6.57 o 
   7   5  10       24.25       20.80      6.74 o 
   8   5  10        1.12       -8.80     26.65 o 
   9   5  10       40.79       21.34     30.68 o 
  10   5  10       32.62       34.44     34.18 o 
   0   6  10      476.65      412.97     13.34 o 
   1   6  10     1863.00     1735.47     27.03 o 
   2   6  10      575.96      570.42     11.11 o 
   3   6  10     1417.10     1368.88     21.55 o 
   4   6  10      666.77      624.27     11.21 o 
   5   6  10      221.02      238.37      7.27 o 
   6   6  10      227.46      239.51     11.70 o 
   7   6  10        9.44        7.63      7.71 o 
   8   6  10        6.10        1.35     22.23 o 
   9   6  10        0.09       -7.82     24.28 o 
  10   6  10        3.04       19.51     50.06 o 
   0   7  10      173.89      163.95      8.98 o 
   1   7  10       29.56       43.10      5.91 o 
   2   7  10       90.31      110.16      5.97 o 
   3   7  10      226.07      219.10      7.08 o 
   4   7  10      142.13      159.41      5.90 o 
   5   7  10      232.22      225.30      7.87 o 
   6   7  10      578.31      569.98     13.69 o 
   7   7  10       64.51       52.40      9.27 o 
   8   7  10        9.15       -5.26     18.06 o 
   9   7  10        1.94        4.37     31.65 o 
   0   8  10      439.33      347.32     13.72 o 
   1   8  10      492.28      459.47     10.70 o 
   2   8  10      180.22      197.12      8.40 o 
   3   8  10      399.85      346.18      9.52 o 
   4   8  10      351.33      296.32      8.14 o 
   5   8  10       21.77       20.46      5.97 o 
   6   8  10      156.79      166.50      7.88 o 
   7   8  10       27.62       16.74     10.07 o 
   8   8  10       38.54       35.93     21.07 o 
   9   8  10        7.78       20.06     39.88 o 
   0   9  10      104.99       76.17      9.19 o 
   1   9  10        0.20       -5.15      5.86 o 
   2   9  10       42.43       50.56      6.90 o 
   3   9  10        8.46       10.52      5.77 o 
   4   9  10      125.67      126.25      6.69 o 
   5   9  10      176.45      170.69      9.78 o 
   6   9  10       12.39        9.62      7.32 o 
   7   9  10       65.67       59.51     10.10 o 
   8   9  10       36.91       -6.07     23.76 o 
   9   9  10       47.48       35.36     24.89 o 
   0  10  10      401.94      340.50     14.37 o 
   1  10  10      255.85      239.58     10.84 o 
   2  10  10      317.47      276.48      9.86 o 
   3  10  10      465.04      405.05     12.00 o 
   4  10  10       12.72       27.59      6.92 o 
   5  10  10       95.40      107.15      7.68 o 
   6  10  10       12.26       11.18      8.44 o 
   7  10  10       28.31       22.93     10.21 o 
   8  10  10       83.25       86.80     27.34 o 
   0  11  10      977.98      805.11     23.16 o 
   1  11  10      113.60      104.87      8.61 o 
   2  11  10      287.96      283.47     13.84 o 
   3  11  10      110.23      112.64      7.87 o 
   4  11  10       53.58       59.64      7.30 o 
   5  11  10       46.74       44.05      8.30 o 
   6  11  10        8.97        6.69      8.26 o 
   7  11  10      102.91      101.32     13.69 o 
   8  11  10        2.93        5.44     20.13 o 
   0  12  10      381.45      431.62     38.26 o 
   1  12  10      131.91      128.35     11.03 o 
   2  12  10      106.32      113.95      9.06 o 
   3  12  10       60.42       62.20      8.28 o 
   4  12  10       71.17       93.81      8.63 o 
   5  12  10       30.35       55.78     14.28 o 
   6  12  10       33.77       41.47      9.61 o 
   7  12  10      110.72      112.73     13.66 o 
   0  13  10       38.74       61.82     13.34 o 
   1  13  10       95.35       74.76      9.42 o 
   2  13  10      257.61      240.33     13.58 o 
   3  13  10      173.16      158.33     12.11 o 
   4  13  10       65.94      117.02     11.79 o 
   5  13  10       65.60       75.45     10.02 o 
   6  13  10       16.59       35.26     11.59 o 
   7  13  10       11.42       31.52     13.65 o 
   0  14  10        2.90       10.38     16.59 o 
   1  14  10       48.39       62.51     11.42 o 
   2  14  10       51.78       69.36     10.63 o 
   3  14  10        5.10       22.91      9.83 o 
   4  14  10      104.82      111.73     13.30 o 
   5  14  10      158.50      164.74     20.26 o 
   6  14  10       66.33       83.33     17.21 o 
   0  15  10       35.04       50.15     18.45 o 
   1  15  10      217.93      213.23     14.27 o 
   2  15  10      126.68      149.58     16.25 o 
   3  15  10      140.75      116.36     14.67 o 
   4  15  10       32.47       64.17     17.45 o 
   5  15  10       67.87      105.52     26.22 o 
   0  16  10       85.13       92.71     20.45 o 
   1  16  10      158.50      136.60     16.28 o 
   2  16  10      116.68      102.33     16.54 o 
   3  16  10      134.35      153.36     20.98 o 
   0  17  10        1.55       24.00     17.84 o 
   1  17  10       64.35       66.40     13.09 o 
   1   0  11     1337.05     1475.37     33.69 o 
   2   0  11     1481.84     1422.23     46.01 o 
   3   0  11       42.56       35.73      4.11 o 
   4   0  11       81.96       72.45      5.11 o 
   5   0  11        7.13        9.53      5.31 o 
   6   0  11       42.69       25.03      9.18 o 
   7   0  11        6.58       -5.85      7.03 o 
   8   0  11       29.05        9.32     25.18 o 
   9   0  11        0.05        2.40     27.58 o 
  10   0  11        0.80        5.94     30.60 o 
   0   1  11       77.65       81.80      6.99 o 
   1   1  11      969.14      994.62     17.15 o 
   2   1  11     1063.98     1107.74     18.36 o 
   3   1  11        0.67       -1.14      2.86 o 
   4   1  11      666.11      682.17     10.79 o 
   5   1  11       56.88       72.62      4.31 o 
   6   1  11      618.80      661.24     16.89 o 
   7   1  11      128.20      122.37     10.40 o 
   8   1  11       63.47       46.23     16.51 o 
   9   1  11       18.13       -1.23     18.99 o 
  10   1  11       24.93       21.67     25.48 o 
   0   2  11     1767.48     1758.58     55.60 o 
   1   2  11       82.47       91.04      4.83 o 
   2   2  11     2381.73     2454.59     38.39 o 
   3   2  11      560.48      590.33     10.08 o 
   4   2  11      674.96      659.05     10.47 o 
   5   2  11       60.61       86.83      4.89 o 
   6   2  11      365.78      331.35     11.03 o 
   7   2  11        4.49        6.49      6.34 o 
   8   2  11       44.61       15.63     20.49 o 
   9   2  11       60.51        7.59     23.39 o 
  10   2  11       27.45       13.98     25.32 o 
   0   3  11      373.56      435.93     12.53 o 
   1   3  11     2533.80     2569.59     39.11 o 
   2   3  11      297.54      283.55      7.27 o 
   3   3  11      117.86      120.80      4.46 o 
   4   3  11      471.05      479.95      8.69 o 
   5   3  11       25.56       38.39      4.40 o 
   6   3  11       76.53       76.37      6.26 o 
   7   3  11        1.85      -11.88     11.88 o 
   8   3  11       12.70        2.79     25.11 o 
   9   3  11       57.46       45.92     23.97 o 
  10   3  11       29.07      -10.83     24.61 o 
   0   4  11      396.51      445.42     12.97 o 
   1   4  11       49.91       39.15      3.81 o 
   2   4  11       18.10       20.45      3.67 o 
   3   4  11      241.48      218.45      6.82 o 
   4   4  11      300.84      275.57      6.39 o 
   5   4  11       95.20       91.44      4.76 o 
   6   4  11      594.73      561.08     14.74 o 
   7   4  11        3.55       -3.01      6.23 o 
   8   4  11      138.29      108.29     34.47 o 
   9   4  11       23.70        7.94     21.54 o 
  10   4  11        4.31      -16.20     31.78 o 
   0   5  11       66.69       57.00      6.74 o 
   1   5  11      782.49      725.90     13.05 o 
   2   5  11      266.67      248.97      7.17 o 
   3   5  11      695.99      652.04     11.84 o 
   4   5  11      141.12      134.27      5.55 o 
   5   5  11      765.42      715.31     12.50 o 
   6   5  11       80.01      111.84      7.65 o 
   7   5  11        0.81       -6.18      9.43 o 
   8   5  11      109.99       77.69     29.98 o 
   9   5  11       28.49       25.88     31.20 o 
  10   5  11       11.40        5.49     33.86 o 
   0   6  11       56.04       51.54      7.05 o 
   1   6  11      241.25      233.99      7.29 o 
   2   6  11      816.28      758.02     13.97 o 
   3   6  11      250.87      243.14      7.20 o 
   4   6  11      171.64      186.63      6.17 o 
   5   6  11       24.52       23.60      4.22 o 
   6   6  11       72.23      104.33      9.60 o 
   7   6  11       75.74      104.35      9.12 o 
   8   6  11       25.63       14.08     28.12 o 
   9   6  11       26.25       14.18     30.86 o 
  10   6  11       16.38        7.02     34.74 o 
   0   7  11      550.73      542.70     18.19 o 
   1   7  11      138.79      156.34      6.69 o 
   2   7  11       15.87       16.69      4.87 o 
   3   7  11      405.48      353.65      9.01 o 
   4   7  11      394.55      380.94      9.06 o 
   5   7  11      184.95      197.77      6.95 o 
   6   7  11       23.91       36.08      6.34 o 
   7   7  11       89.20       77.87      9.73 o 
   8   7  11        6.32      -11.89     20.44 o 
   9   7  11       24.22       -8.65     31.39 o 
   0   8  11       12.22       -2.03      7.77 o 
   1   8  11       33.84       31.83      5.51 o 
   2   8  11     1566.87     1418.32     25.79 o 
   3   8  11      146.55      126.65      6.58 o 
   4   8  11      238.52      287.41     10.49 o 
   5   8  11      117.11      118.50      6.86 o 
   6   8  11        7.80       24.51      6.82 o 
   7   8  11        1.21      -13.82     13.82 o 
   8   8  11       30.04       52.35     22.94 o 
   9   8  11       26.53       33.15     42.85 o 
   0   9  11       14.58       14.79      7.90 o 
   1   9  11      579.62      430.97     11.19 o 
   2   9  11       23.21       12.41      6.27 o 
   3   9  11      115.01      112.70      6.70 o 
   4   9  11      111.37      119.39      6.55 o 
   5   9  11       17.28       33.33      7.79 o 
   6   9  11       34.71       32.28      7.70 o 
   7   9  11       14.11        9.69      9.43 o 
   8   9  11       67.33      109.12     39.12 o 
   9   9  11       11.97       26.09     27.65 o 
   0  10  11      438.43      337.54     24.42 o 
   1  10  11      433.68      372.73     11.24 o 
   2  10  11      602.05      500.62     12.69 o 
   3  10  11      199.72      178.38      9.46 o 
   4  10  11       57.04       58.39      6.64 o 
   5  10  11       31.64       46.60      7.73 o 
   6  10  11       60.97       72.24     11.09 o 
   7  10  11       33.38       37.28     11.70 o 
   8  10  11        0.86       12.49     28.98 o 
   0  11  11       20.84       19.55     16.17 o 
   1  11  11      156.66      167.36      8.44 o 
   2  11  11       55.04       52.62      7.90 o 
   3  11  11       46.66       50.66      7.01 o 
   4  11  11      142.41      140.43      8.32 o 
   5  11  11      103.06      136.10     13.53 o 
   6  11  11        1.66        1.43      8.72 o 
   7  11  11       24.29       20.76     12.34 o 
   8  11  11       14.76      -22.65     22.65 o 
   0  12  11        0.00        1.98     12.09 o 
   1  12  11       48.25       36.85      8.70 o 
   2  12  11      215.86      223.61      9.88 o 
   3  12  11       16.14       13.06      8.27 o 
   4  12  11       50.84       55.20      9.06 o 
   5  12  11      149.34      164.19     10.74 o 
   6  12  11       86.10       90.72     13.11 o 
   7  12  11      102.88      111.30     13.87 o 
   0  13  11       97.66      110.95     14.48 o 
   1  13  11        2.62       10.93      9.13 o 
   2  13  11       32.38       54.82      8.63 o 
   3  13  11       29.12       34.53      8.55 o 
   4  13  11      116.52      132.03     15.52 o 
   5  13  11       67.77       46.71      9.61 o 
   6  13  11       39.16       12.15     13.69 o 
   0  14  11        7.66       10.48     15.91 o 
   1  14  11       24.57       12.66     11.07 o 
   2  14  11      178.47      160.13     11.09 o 
   3  14  11      133.33      110.81     11.53 o 
   4  14  11       73.13       82.71     11.81 o 
   5  14  11       63.02       90.75     11.41 o 
   6  14  11       66.39       64.92     16.76 o 
   0  15  11       12.63       23.34     17.64 o 
   1  15  11      128.06      133.17     11.96 o 
   2  15  11       61.10       68.78     12.52 o 
   3  15  11       70.86      111.49     24.78 o 
   4  15  11       60.41       87.81     13.28 o 
   5  15  11      106.98      197.42     88.66 o 
   0  16  11        2.21       43.37     26.09 o 
   1  16  11       17.80       61.89     15.50 o 
   2  16  11      100.92      139.78     14.09 o 
   3  16  11       80.56      138.80     14.25 o 
   0   0  12       27.23       11.70      8.68 o 
   1   0  12     6507.06     6952.81    148.85 o 
   2   0  12      395.42      390.18     11.86 o 
   3   0  12      111.37      134.36      6.09 o 
   4   0  12      211.61      201.94      6.89 o 
   5   0  12      218.85      227.90      8.67 o 
   6   0  12      291.87      291.21     16.04 o 
   7   0  12       40.75       23.97     10.65 o 
   8   0  12      151.03      122.35     29.27 o 
   9   0  12       69.10        8.48     39.03 o 
  10   0  12       33.06        3.78     25.41 o 
   0   1  12      282.88      290.24     13.98 o 
   1   1  12     1499.03     1536.16     25.42 o 
   2   1  12     1985.70     1929.41     40.78 o 
   3   1  12     1307.77     1376.36     19.78 o 
   4   1  12      483.42      467.69      8.27 o 
   5   1  12      102.06      111.28      6.57 o 
   6   1  12      504.08      479.65     13.90 o 
   7   1  12      140.27      144.14     13.90 o 
   8   1  12       34.22       27.12     16.00 o 
   9   1  12       25.37        8.09     22.23 o 
  10   1  12      115.81       99.66     33.11 o 
   0   2  12      736.81      727.77     20.15 o 
   1   2  12       23.93       32.58      4.55 o 
   2   2  12     1278.24     1287.33     20.96 o 
   3   2  12      716.31      719.36     12.14 o 
   4   2  12      193.79      193.60      5.13 o 
   5   2  12       52.67       63.16      4.71 o 
   6   2  12      292.73      293.73     11.24 o 
   7   2  12       21.15       15.49      6.59 o 
   8   2  12      133.85      109.86     22.59 o 
   9   2  12        9.40        9.81     22.18 o 
  10   2  12       57.88       64.10     26.86 o 
   0   3  12     1237.56     1223.29     30.54 o 
   1   3  12      145.70      144.12      5.01 o 
   2   3  12      493.28      467.23     10.14 o 
   3   3  12       61.96       58.65      4.36 o 
   4   3  12       21.27       12.66      3.15 o 
   5   3  12      619.22      669.91     11.67 o 
   6   3  12      252.20      273.02     10.03 o 
   7   3  12      253.44      253.34     15.06 o 
   8   3  12      175.06      162.81     30.38 o 
   9   3  12      268.79      246.05     50.06 o 
  10   3  12        5.06       -2.48     24.74 o 
   0   4  12     1032.73      916.79     22.09 o 
   1   4  12      460.96      461.26      9.24 o 
   2   4  12       58.83       57.93      4.32 o 
   3   4  12      503.14      458.26      9.74 o 
   4   4  12      683.67      676.28     11.68 o 
   5   4  12      747.74      754.39     13.53 o 
   6   4  12      276.19      328.81     14.92 o 
   7   4  12      105.36      124.16     20.37 o 
   8   4  12       42.66       43.81     20.17 o 
   9   4  12      100.27       90.24     33.80 o 
  10   4  12       39.70      -14.90     39.45 o 
   0   5  12      462.45      448.06     14.02 o 
   1   5  12      324.82      339.20      8.29 o 
   2   5  12      123.31      133.37      5.33 o 
   3   5  12      305.36      300.34      8.27 o 
   4   5  12       58.48       55.28      4.85 o 
   5   5  12      123.15      121.98      5.91 o 
   6   5  12       28.88       23.90      7.86 o 
   7   5  12      122.80      107.74     15.19 o 
   8   5  12        5.54      -15.75     26.32 o 
   9   5  12      129.40       51.57     56.85 o 
  10   5  12        6.62       18.86     34.18 o 
   0   6  12      338.04      271.36     11.56 o 
   1   6  12       97.08      116.99      5.33 o 
   2   6  12      183.10      162.82      6.32 o 
   3   6  12      463.74      410.69      9.55 o 
   4   6  12       23.26       24.62      4.96 o 
   5   6  12      347.06      318.35      8.42 o 
   6   6  12      109.48      122.34      6.82 o 
   7   6  12       76.80       63.47      9.37 o 
   8   6  12      205.13      104.46     32.33 o 
   9   6  12      107.97      123.83     35.34 o 
   0   7  12       37.65       38.20      7.71 o 
   1   7  12      921.56      762.15     14.61 o 
   2   7  12      382.10      355.93      9.68 o 
   3   7  12      596.77      531.58     11.65 o 
   4   7  12      463.88      455.04     10.49 o 
   5   7  12       13.05       16.89      4.86 o 
   6   7  12      132.79      155.85      8.24 o 
   7   7  12       38.38       29.63     10.09 o 
   8   7  12       22.69       24.71     29.84 o 
   9   7  12        1.98       -5.65     31.04 o 
   0   8  12        1.89       -5.29      7.95 o 
   1   8  12      147.64      116.13      6.73 o 
   2   8  12      136.81      150.79      7.63 o 
   3   8  12       29.12       35.84      5.51 o 
   4   8  12      378.70      359.17      9.36 o 
   5   8  12       98.35      112.47      7.41 o 
   6   8  12       36.47       48.57      7.49 o 
   7   8  12       73.16       80.84     11.36 o 
   8   8  12       45.67       49.69     20.80 o 
   9   8  12        4.91       15.61     34.79 o 
   0   9  12      184.57      194.86     13.35 o 
   1   9  12       30.81       53.17      6.56 o 
   2   9  12      284.55      264.99     11.11 o 
   3   9  12      106.76      106.77      7.04 o 
   4   9  12       22.19       23.28      5.58 o 
   5   9  12      292.35      273.79     10.03 o 
   6   9  12       60.06       65.65      8.35 o 
   7   9  12       60.91       58.90     11.42 o 
   8   9  12       84.02      101.28     41.47 o 
   9   9  12       20.87       17.69     28.14 o 
   0  10  12        4.05       13.98      8.25 o 
   1  10  12       17.57       20.60      7.18 o 
   2  10  12       79.64       87.94      9.82 o 
   3  10  12       42.47       36.99      6.88 o 
   4  10  12       40.87       39.23      6.58 o 
   5  10  12      113.59      104.00      7.85 o 
   6  10  12       49.91       60.60     13.27 o 
   7  10  12       77.63       52.56     11.89 o 
   8  10  12       36.63       17.40     24.87 o 
   0  11  12      381.13      345.28     14.95 o 
   1  11  12      112.80       99.50      7.61 o 
   2  11  12      165.36      159.21      8.61 o 
   3  11  12       84.47       76.26      7.49 o 
   4  11  12       90.03       94.77      7.78 o 
   5  11  12      228.07      228.30      9.46 o 
   6  11  12        5.73       -1.82      9.83 o 
   7  11  12       11.91      -11.22     11.22 o 
   8  11  12       38.67       43.98     25.54 o 
   0  12  12        6.74        5.69     11.56 o 
   1  12  12       13.70       13.61      7.74 o 
   2  12  12       28.48       47.29      8.38 o 
   3  12  12      248.40      241.34      9.95 o 
   4  12  12       23.33       26.17      8.16 o 
   5  12  12       88.86      102.36     10.32 o 
   6  12  12       23.60       34.87     12.47 o 
   7  12  12       91.72       85.79     13.70 o 
   0  13  12       68.69       76.12     12.95 o 
   1  13  12        4.58        2.54      9.06 o 
   2  13  12       63.79       61.03     10.25 o 
   3  13  12       25.19       29.33      8.40 o 
   4  13  12       98.93      105.49     10.15 o 
   5  13  12       81.08       90.60     10.99 o 
   6  13  12       45.11       52.36     14.44 o 
   0  14  12       15.53       19.86     14.17 o 
   1  14  12        7.86       -9.10      9.10 o 
   2  14  12       14.05       58.55      9.42 o 
   3  14  12        9.88       34.16      9.26 o 
   4  14  12      143.15      152.68     12.04 o 
   5  14  12       56.67       54.61     17.56 o 
   0  15  12        0.02        5.61     13.82 o 
   1  15  12       26.08       59.33     10.72 o 
   2  15  12       38.90       47.29     10.87 o 
   3  15  12       68.23      104.33     12.82 o 
   4  15  12      128.83      149.88     13.95 o 
   0  16  12      132.61      133.29     22.16 o 
   1  16  12        1.43        1.52     10.79 o 
   2  16  12      192.56      245.62     13.32 o 
   3  16  12      139.10      159.35     14.49 o 
   1   0  13      522.47      508.74     14.59 o 
   2   0  13        8.86       -2.29      5.19 o 
   3   0  13      177.37      168.18      6.75 o 
   4   0  13       25.13       17.18      4.29 o 
   5   0  13      199.02      208.07      8.14 o 
   6   0  13        0.30       -2.61      7.70 o 
   7   0  13        9.18        1.94      9.32 o 
   8   0  13        0.00      -19.74     19.74 o 
   9   0  13       47.58       85.69     43.70 o 
  10   0  13       66.77       35.45     25.05 o 
   0   1  13     1578.60     1586.26     37.97 o 
   1   1  13     1409.06     1447.27     25.47 o 
   2   1  13      722.99      731.04     13.30 o 
   3   1  13        5.71        4.79      3.53 o 
   4   1  13       21.66       16.06      3.14 o 
   5   1  13      101.84      105.33      5.31 o 
   6   1  13       16.50       18.61      6.19 o 
   7   1  13       14.37        1.69      7.12 o 
   8   1  13      110.08       76.81     22.33 o 
   9   1  13       54.51       10.16     22.44 o 
  10   1  13       17.44       20.74     25.05 o 
   0   2  13      132.65      177.33      8.89 o 
   1   2  13      108.93      104.38      5.27 o 
   2   2  13      605.47      637.76     12.11 o 
   3   2  13      230.45      248.62      7.22 o 
   4   2  13      267.79      283.19      6.73 o 
   5   2  13       92.93       82.21      4.33 o 
   6   2  13      199.71      219.61     10.04 o 
   7   2  13       48.46       48.53      7.85 o 
   8   2  13      313.25      252.86     32.40 o 
   9   2  13       84.94       49.07     23.65 o 
  10   2  13       13.84        3.85     24.94 o 
   0   3  13        0.85        4.83      5.85 o 
   1   3  13      137.15      162.49      6.33 o 
   2   3  13      229.20      229.21      7.02 o 
   3   3  13      422.38      422.46      9.77 o 
   4   3  13      119.50      132.83      4.85 o 
   5   3  13      213.13      211.89      5.16 o 
   6   3  13       29.12       31.01      7.09 o 
   7   3  13      128.62      145.92      9.85 o 
   8   3  13        9.86        4.74     19.87 o 
   9   3  13       53.62       20.52     25.43 o 
  10   3  13       65.20       45.53     28.73 o 
   0   4  13     1069.16     1106.17     25.11 o 
   1   4  13      111.60      128.00      5.20 o 
   2   4  13      709.24      709.44     13.37 o 
   3   4  13      252.07      249.95      7.48 o 
   4   4  13     1174.89     1153.48     19.82 o 
   5   4  13      586.80      572.31     11.04 o 
   6   4  13      403.95      406.54     12.64 o 
   7   4  13      189.75      199.77     11.35 o 
   8   4  13      318.55      320.21     31.06 o 
   9   4  13       60.21       17.44     33.94 o 
  10   4  13       69.00       77.10     34.18 o 
   0   5  13       18.91       18.90      5.57 o 
   1   5  13      275.35      281.24      7.94 o 
   2   5  13      144.93      151.83      5.73 o 
   3   5  13      523.70      511.10     11.13 o 
   4   5  13       15.82       24.86      4.70 o 
   5   5  13      295.59      295.19      7.87 o 
   6   5  13      172.58      180.54      9.19 o 
   7   5  13      176.12      155.06     16.25 o 
   8   5  13       61.15       62.86     29.38 o 
   9   5  13       39.70       64.59     28.13 o 
  10   5  13       31.75       -6.88     27.27 o 
   0   6  13      134.64      131.26     12.70 o 
   1   6  13      112.36      121.29      6.14 o 
   2   6  13      444.54      402.02      9.53 o 
   3   6  13       25.87       28.55      5.20 o 
   4   6  13      123.05      136.62      6.34 o 
   5   6  13       79.71       70.19      5.50 o 
   6   6  13       11.90       13.50      5.06 o 
   7   6  13       13.43        2.94     13.41 o 
   8   6  13       31.72       16.21     29.70 o 
   9   6  13       12.13       33.56     31.04 o 
   0   7  13      300.10      277.88     12.05 o 
   1   7  13       84.22       82.01      5.37 o 
   2   7  13      562.53      508.55     11.65 o 
   3   7  13       89.56      103.15      5.76 o 
   4   7  13      401.58      382.84      9.86 o 
   5   7  13       29.91       26.93      5.52 o 
   6   7  13      210.26      249.22     12.77 o 
   7   7  13       88.83       95.01     10.81 o 
   8   7  13      110.21       87.82     32.74 o 
   9   7  13       33.08       25.13     31.89 o 
   0   8  13      265.56      233.46     11.60 o 
   1   8  13       73.44       67.50      6.03 o 
   2   8  13        4.62       -1.94      5.93 o 
   3   8  13       71.46       89.27      6.41 o 
   4   8  13      119.62      121.40      6.47 o 
   5   8  13      122.22      116.58      7.02 o 
   6   8  13       34.09       27.43      7.40 o 
   7   8  13       66.09       60.27     14.09 o 
   8   8  13        1.42      -18.89     29.84 o 
   9   8  13       23.73       -6.24     32.97 o 
   0   9  13      312.85      261.24     12.64 o 
   1   9  13      354.91      288.11      9.45 o 
   2   9  13      369.05      319.31      9.76 o 
   3   9  13      107.85      105.81      7.32 o 
   4   9  13       12.43        4.49      5.81 o 
   5   9  13       20.89       29.90      6.98 o 
   6   9  13       90.13      115.89      9.26 o 
   7   9  13       18.41        4.35     10.48 o 
   8   9  13       81.80      135.78     28.40 o 
   0  10  13      109.69       90.44     10.08 o 
   1  10  13       13.37        9.77      6.26 o 
   2  10  13      153.87      137.30      7.79 o 
   3  10  13       83.32       73.31      7.24 o 
   4  10  13       76.77       62.16      7.01 o 
   5  10  13       94.75      116.69      7.98 o 
   6  10  13       22.41       22.47      8.54 o 
   7  10  13       39.14       17.89     12.30 o 
   8  10  13        4.35        5.73     24.07 o 
   0  11  13       76.66       99.33     13.00 o 
   1  11  13      117.26      100.45      8.62 o 
   2  11  13       85.78      104.84      8.33 o 
   3  11  13      105.73      109.31      7.82 o 
   4  11  13        0.98       -6.60      6.60 o 
   5  11  13       11.51       23.01      7.48 o 
   6  11  13       64.53       73.09     11.25 o 
   7  11  13       25.28       45.01     14.00 o 
   0  12  13        0.49        1.10     11.11 o 
   1  12  13       50.69       33.87      7.79 o 
   2  12  13       36.79       22.47      7.42 o 
   3  12  13       38.74       51.26      8.65 o 
   4  12  13        0.42        3.85      8.30 o 
   5  12  13       59.47       81.87      8.99 o 
   6  12  13       89.59       86.09     10.30 o 
   7  12  13        9.36        6.01     12.08 o 
   0  13  13       92.45       78.42     14.49 o 
   1  13  13       26.28       21.19      9.03 o 
   2  13  13        4.50       12.20      8.09 o 
   3  13  13       44.81       41.93      9.09 o 
   4  13  13       34.93       51.85      8.86 o 
   5  13  13       39.50       54.15     10.29 o 
   6  13  13       98.13       87.59     11.41 o 
   0  14  13       31.81       39.65     14.68 o 
   1  14  13       63.98       53.48      9.74 o 
   2  14  13       39.68       35.64      9.35 o 
   3  14  13       28.72       16.76      8.63 o 
   4  14  13        4.59       38.15      9.78 o 
   5  14  13       58.86       53.28     10.15 o 
   0  15  13       59.74       43.28     14.52 o 
   1  15  13       58.04       52.29     10.06 o 
   2  15  13       34.24       37.32     10.59 o 
   3  15  13       46.46       79.00     12.02 o 
   4  15  13      126.31      139.57     11.98 o 
   0  16  13       72.76       92.55     16.36 o 
   1  16  13        8.90       26.32     10.43 o 
   2  16  13      251.33      279.41     13.45 o 
   0   0  14      169.69      154.45      9.35 o 
   1   0  14       73.09       70.98      7.10 o 
   2   0  14        0.25        0.97      5.01 o 
   3   0  14       97.52       88.13      7.90 o 
   4   0  14      299.72      284.65     11.70 o 
   5   0  14       58.73       49.58      3.80 o 
   6   0  14       85.25       72.17     15.61 o 
   7   0  14       71.63       29.16     19.07 o 
   8   0  14      200.38      124.84     89.51 o 
   9   0  14       82.47       65.01     30.89 o 
  10   0  14      166.36       -5.94     39.88 o 
   0   1  14      167.03      171.28     15.31 o 
   1   1  14        8.42       10.99      3.27 o 
   2   1  14      190.59      194.30      6.32 o 
   3   1  14       44.45       36.51      4.24 o 
   4   1  14      259.17      266.08      6.50 o 
   5   1  14       95.95       95.28      3.60 o 
   6   1  14       52.32       59.32      7.24 o 
   7   1  14        2.22       -7.31      7.31 o 
   8   1  14       16.63       14.40     18.22 o 
   9   1  14      116.02       64.91     51.90 o 
  10   1  14       27.42        1.55     25.36 o 
   0   2  14       18.90       27.28      6.20 o 
   1   2  14       14.01       11.93      4.37 o 
   2   2  14      578.12      571.35     12.16 o 
   3   2  14      171.95      193.76      6.36 o 
   4   2  14       67.22       63.97      4.55 o 
   5   2  14      313.37      298.78      7.73 o 
   6   2  14      196.01      242.31     16.13 o 
   7   2  14      121.53      130.14     10.14 o 
   8   2  14       20.74       -0.60     17.14 o 
   9   2  14       10.04       -9.09     21.61 o 
  10   2  14       94.78       11.03     21.80 o 
   0   3  14      282.58      280.14     11.88 o 
   1   3  14      257.33      263.18      8.11 o 
   2   3  14      400.28      381.59      9.52 o 
   3   3  14      183.13      170.54      6.11 o 
   4   3  14      100.75       97.67      5.12 o 
   5   3  14      308.49      329.90      9.19 o 
   6   3  14      428.96      404.86     13.98 o 
   7   3  14       84.35       83.04      9.71 o 
   8   3  14       53.22       29.23     18.23 o 
   9   3  14       70.52       43.75     23.48 o 
  10   3  14       50.72       52.03     28.66 o 
   0   4  14      210.59      192.65     10.17 o 
   1   4  14        9.98        6.78      3.70 o 
   2   4  14     1220.22     1154.09     20.49 o 
   3   4  14      101.36      111.69      5.68 o 
   4   4  14      494.32      493.06     11.11 o 
   5   4  14      778.25      799.92     15.05 o 
   6   4  14      118.83      114.17      9.27 o 
   7   4  14      210.67      208.04     16.29 o 
   8   4  14       53.58       28.42     27.60 o 
   9   4  14       42.95       21.57     28.50 o 
  10   4  14        8.47      -12.87     31.04 o 
   0   5  14      405.76      341.69     13.04 o 
   1   5  14      362.89      316.21      8.43 o 
   2   5  14     1087.85     1039.12     25.28 o 
   3   5  14      169.89      170.68      6.95 o 
   4   5  14      580.81      538.53     11.80 o 
   5   5  14       11.43       10.71      4.60 o 
   6   5  14       16.78       26.63      7.41 o 
   7   5  14      148.78      155.74     12.41 o 
   8   5  14       63.12       52.51     25.01 o 
   9   5  14        9.15      -14.89     29.38 o 
   0   6  14      105.71       93.47      8.75 o 
   1   6  14      753.91      701.25     13.85 o 
   2   6  14      149.09      177.02      6.79 o 
   3   6  14      449.28      445.12     11.88 o 
   4   6  14      200.71      201.74      7.48 o 
   5   6  14      395.27      362.18      9.91 o 
   6   6  14       37.35       35.87      5.69 o 
   7   6  14      189.65      177.15     21.36 o 
   8   6  14       30.44       26.30     28.38 o 
   9   6  14       47.56       39.43     32.06 o 
   0   7  14      345.51      344.34     15.66 o 
   1   7  14     1264.93     1152.51     19.97 o 
   2   7  14     1054.38      970.74     17.56 o 
   3   7  14      173.37      167.97      7.41 o 
   4   7  14      435.41      421.22     11.28 o 
   5   7  14       35.99       31.27      5.90 o 
   6   7  14        3.30        7.44      5.94 o 
   7   7  14        4.41      -12.25     13.69 o 
   8   7  14      204.46      237.33     37.14 o 
   9   7  14       45.63       45.83     33.20 o 
   0   8  14      236.86      244.06     17.28 o 
   1   8  14      163.43      151.86      7.43 o 
   2   8  14      365.35      331.85      9.95 o 
   3   8  14      333.59      322.39     11.37 o 
   4   8  14       46.72       47.48      6.10 o 
   5   8  14       69.89       81.34      6.92 o 
   6   8  14       56.20       56.51      8.25 o 
   7   8  14       40.63       45.51     10.24 o 
   8   8  14      213.22      169.65     36.46 o 
   9   8  14       50.93       35.90     34.74 o 
   0   9  14      178.22      137.01     10.52 o 
   1   9  14      226.78      219.21      8.48 o 
   2   9  14       96.15       95.51      7.02 o 
   3   9  14       67.10       84.65      6.82 o 
   4   9  14        5.72       -3.22      6.23 o 
   5   9  14       53.10       58.26      7.10 o 
   6   9  14       43.73       47.96      8.58 o 
   7   9  14       42.89       36.25     12.22 o 
   8   9  14       57.81       72.12     51.76 o 
   0  10  14      164.31      144.80     11.75 o 
   1  10  14       93.63       62.91      7.18 o 
   2  10  14        7.63        6.26      6.58 o 
   3  10  14       26.84       36.42      7.37 o 
   4  10  14       13.86       32.60      6.88 o 
   5  10  14      208.02      172.85      9.23 o 
   6  10  14       31.89       40.13      8.59 o 
   7  10  14       38.79       38.92     12.09 o 
   8  10  14       86.53       87.45     24.60 o 
   0  11  14       34.56       28.11     10.77 o 
   1  11  14      170.58      145.49      8.74 o 
   2  11  14       88.78       90.41      8.13 o 
   3  11  14       39.42       47.64      7.25 o 
   4  11  14       33.78       39.24      7.74 o 
   5  11  14       79.59       83.20      8.87 o 
   6  11  14       42.34       47.07      9.38 o 
   7  11  14       68.21       60.72     12.52 o 
   0  12  14       76.95       63.16     12.14 o 
   1  12  14       92.68       79.24      8.00 o 
   2  12  14       45.67       59.81      8.62 o 
   3  12  14      119.68      117.07      8.92 o 
   4  12  14      105.94      102.37      8.94 o 
   5  12  14      144.87      135.52      9.91 o 
   6  12  14       25.93       54.94     10.71 o 
   7  12  14       29.60       -4.24     51.76 o 
   0  13  14        2.24       21.73     12.34 o 
   1  13  14       12.00        2.79      8.51 o 
   2  13  14       28.84        3.63      7.89 o 
   3  13  14       69.90       61.92      9.01 o 
   4  13  14       76.99       61.53      9.57 o 
   5  13  14       17.08       20.55      9.33 o 
   6  13  14       16.58       29.01     15.03 o 
   0  14  14       41.15       42.85     14.84 o 
   1  14  14       40.57       24.46      9.77 o 
   2  14  14       37.98       34.59     10.77 o 
   3  14  14        7.27       -8.09      9.58 o 
   4  14  14       74.33       78.27     10.28 o 
   5  14  14       12.53       26.90     11.47 o 
   0  15  14        0.25      -15.26     15.26 o 
   1  15  14       64.94       58.22     10.50 o 
   2  15  14       14.54       47.54     10.92 o 
   3  15  14      170.69      167.79     11.33 o 
   0  16  14        3.42       42.48     14.14 o 
   1  16  14       54.41       93.70     10.96 o 
   1   0  15       99.93       92.14      7.03 o 
   2   0  15       48.99       45.19      6.02 o 
   3   0  15      119.71      115.70      7.76 o 
   4   0  15       25.69       36.59      6.56 o 
   5   0  15       44.64       52.05      5.91 o 
   6   0  15       80.29       99.02     19.54 o 
   7   0  15       95.12       67.88     15.27 o 
   8   0  15       39.87       67.03     38.18 o 
   9   0  15       24.37        7.64     39.88 o 
  10   0  15       44.59       23.76     40.73 o 
   0   1  15      500.62      527.51     16.75 o 
   1   1  15      323.93      292.51      8.66 o 
   2   1  15      146.38      159.55      5.87 o 
   3   1  15       42.03       38.57      4.64 o 
   4   1  15      157.06      187.26      6.42 o 
   5   1  15       25.16       21.55      3.73 o 
   6   1  15      261.11      251.41     12.24 o 
   7   1  15      112.31      120.99     13.97 o 
   8   1  15      159.98       95.84     43.41 o 
   9   1  15       16.51        7.21     16.96 o 
  10   1  15        2.28      -18.62     23.66 o 
   0   2  15      822.80      786.21     21.84 o 
   1   2  15       59.13       60.67      5.17 o 
   2   2  15      245.91      257.19      8.41 o 
   3   2  15       59.30       62.55      4.70 o 
   4   2  15      130.79      126.64      5.77 o 
   5   2  15      234.42      231.70      6.76 o 
   6   2  15      297.91      337.77     13.87 o 
   7   2  15      295.60      314.29     18.36 o 
   8   2  15      222.12      101.24     42.46 o 
   9   2  15      118.29       51.43     41.12 o 
  10   2  15       13.08       14.46     24.73 o 
   0   3  15        0.18       -2.61      7.08 o 
   1   3  15      353.78      318.14      9.30 o 
   2   3  15      152.26      144.82      6.19 o 
   3   3  15       55.25       49.14      4.89 o 
   4   3  15       30.25       28.73      4.81 o 
   5   3  15      590.56      532.26     11.24 o 
   6   3  15        0.92       -4.56      6.78 o 
   7   3  15       67.72       45.85      9.58 o 
   8   3  15       62.56       46.08     20.68 o 
   9   3  15       47.30       33.08     23.31 o 
  10   3  15        2.53      -24.00     24.00 o 
   0   4  15      105.66      130.53      9.80 o 
   1   4  15       31.61       31.36      5.33 o 
   2   4  15      724.96      731.11     15.21 o 
   3   4  15      589.66      527.04     11.91 o 
   4   4  15     1015.27     1011.80     18.89 o 
   5   4  15      358.13      330.06      9.58 o 
   6   4  15       82.71       79.39      9.08 o 
   7   4  15       38.65       23.68     10.72 o 
   8   4  15      107.05       96.17     28.87 o 
   9   4  15       88.57       24.70     42.00 o 
   0   5  15       82.22       62.92      4.55 o 
   1   5  15     1121.19     1093.46     19.05 o 
   2   5  15      611.10      560.64     12.09 o 
   3   5  15      753.42      733.25     14.60 o 
   4   5  15       86.73       83.11      6.17 o 
   5   5  15      286.80      307.23      9.56 o 
   6   5  15       95.65      106.18      9.66 o 
   7   5  15       24.53       26.56     10.60 o 
   8   5  15      144.75       69.39     29.15 o 
   9   5  15       76.04       50.02     31.04 o 
   0   6  15      438.55      375.11     14.87 o 
   1   6  15      197.42      195.44      8.05 o 
   2   6  15       37.41       20.85      5.53 o 
   3   6  15      599.46      553.59     12.45 o 
   4   6  15        5.94       -1.70      5.92 o 
   5   6  15      482.20      455.22     11.09 o 
   6   6  15        6.55        8.38      5.82 o 
   7   6  15      199.94      197.45     22.74 o 
   8   6  15       37.96       37.85     36.48 o 
   9   6  15        9.08        4.64     30.86 o 
   0   7  15     2402.05     2185.63     60.83 o 
   1   7  15      646.63      640.95     14.02 o 
   2   7  15      376.33      377.66     10.44 o 
   3   7  15      113.79      137.89      6.73 o 
   4   7  15       77.92       84.43      6.47 o 
   5   7  15      216.67      198.88      7.68 o 
   6   7  15       58.10       72.68      7.03 o 
   7   7  15      314.32      297.09     28.97 o 
   8   7  15       18.95       43.77     14.76 o 
   9   7  15       98.12       75.26     30.53 o 
   0   8  15      912.83      873.29     23.74 o 
   1   8  15      630.24      573.22     13.06 o 
   2   8  15     1159.37     1003.13     18.08 o 
   3   8  15       33.00       54.68      6.39 o 
   4   8  15      176.03      160.97      7.76 o 
   5   8  15      237.91      273.80     10.10 o 
   6   8  15       25.92       27.81      7.27 o 
   7   8  15       22.94       26.67     15.47 o 
   8   8  15       39.18        4.24     30.08 o 
   0   9  15      199.16      193.59     11.68 o 
   1   9  15      390.40      335.00     10.70 o 
   2   9  15      233.85      227.65      8.60 o 
   3   9  15      771.34      701.62     14.61 o 
   4   9  15      112.95      151.09      8.30 o 
   5   9  15      293.08      287.52     10.84 o 
   6   9  15       99.47      139.55     11.26 o 
   7   9  15       21.48        8.82     12.23 o 
   8   9  15      166.80      193.93     58.12 o 
   0  10  15      110.36      105.70     11.37 o 
   1  10  15       16.80       26.39      7.00 o 
   2  10  15      294.27      247.77      9.46 o 
   3  10  15      274.63      281.73      9.66 o 
   4  10  15      119.17      111.53      7.89 o 
   5  10  15       44.21       54.37      8.37 o 
   6  10  15       19.98       18.08      9.31 o 
   7  10  15        7.67        4.78     12.49 o 
   0  11  15       19.94       33.95     11.07 o 
   1  11  15      167.20      154.37      8.74 o 
   2  11  15       48.05       40.90      7.66 o 
   3  11  15       40.91       53.94      7.57 o 
   4  11  15       98.00       82.72      8.13 o 
   5  11  15       63.22       74.80      9.43 o 
   6  11  15       27.67       32.63      9.86 o 
   7  11  15      121.88      121.53     15.82 o 
   0  12  15        0.44       -6.10     10.08 o 
   1  12  15        2.15       -1.41      7.77 o 
   2  12  15       61.99       61.03      8.31 o 
   3  12  15       53.29       58.73      8.20 o 
   4  12  15        8.56       16.84      8.41 o 
   5  12  15       51.71       51.60      9.10 o 
   6  12  15       63.53       48.71     11.36 o 
   0  13  15      151.52      130.50     14.10 o 
   1  13  15        6.55       -3.76      8.64 o 
   2  13  15       25.71       30.36      9.74 o 
   3  13  15       69.22       83.66      9.49 o 
   4  13  15      114.73      115.18     11.35 o 
   5  13  15       14.28       -1.61      9.87 o 
   0  14  15      155.74      167.77     17.25 o 
   1  14  15       10.18       28.03     10.58 o 
   2  14  15       34.18       52.85     10.34 o 
   3  14  15       58.42       45.69      9.64 o 
   4  14  15      103.79      111.10     10.47 o 
   0  15  15        0.26      -15.46     15.46 o 
   1  15  15       75.41       90.13     11.64 o 
   2  15  15      158.68      132.21     10.99 o 
   3  15  15      103.28      125.14     11.79 o 
   0   0  16       14.91       12.68      3.31 o 
   1   0  16       31.83       16.59      5.22 o 
   2   0  16      575.62      533.23     16.20 o 
   3   0  16       33.21       36.87      6.99 o 
   4   0  16        4.52       -3.82      6.28 o 
   5   0  16      600.68      532.79     15.80 o 
   6   0  16      114.66      124.36     12.37 o 
   7   0  16      298.98      276.77     48.79 o 
   8   0  16       33.35       33.94     37.33 o 
   9   0  16        1.62      -34.79     34.79 o 
  10   0  16       35.74       -5.09     39.03 o 
   0   1  16       18.95       34.81      7.60 o 
   1   1  16      204.84      219.21      7.33 o 
   2   1  16      423.80      413.51      9.84 o 
   3   1  16      101.81       88.53      5.55 o 
   4   1  16      169.07      182.95      6.48 o 
   5   1  16      891.54      863.61     15.97 o 
   6   1  16      289.86      305.24     29.82 o 
   7   1  16      135.50       82.94     32.70 o 
   8   1  16       58.22       10.37     19.44 o 
   9   1  16      111.54       55.96     28.50 o 
  10   1  16       25.05        5.75     29.58 o 
   0   2  16      236.24      260.57     12.74 o 
   1   2  16      138.27      127.84      6.19 o 
   2   2  16      100.18       99.48      5.79 o 
   3   2  16      374.52      319.89      8.88 o 
   4   2  16      161.46      157.49      6.07 o 
   5   2  16      177.89      190.48      7.26 o 
   6   2  16      280.27      290.55     14.24 o 
   7   2  16       19.77       19.84      9.28 o 
   8   2  16        7.54        8.11     19.02 o 
   9   2  16       13.07        4.19     21.58 o 
   0   3  16      155.67      115.31      9.21 o 
   1   3  16      837.27      800.05     16.07 o 
   2   3  16       49.67       60.76      5.62 o 
   3   3  16      210.20      189.39      6.94 o 
   4   3  16      362.57      332.38      9.40 o 
   5   3  16      283.03      294.14      9.06 o 
   6   3  16       22.98       18.05      7.78 o 
   7   3  16       32.47       18.13      9.53 o 
   8   3  16       15.13       -1.14     19.33 o 
   9   3  16        3.85       22.30     22.64 o 
   0   4  16     1636.09     1460.14     36.90 o 
   1   4  16       52.61       53.34      6.30 o 
   2   4  16      153.29      137.23      6.28 o 
   3   4  16      330.37      306.53      9.68 o 
   4   4  16      219.55      187.59      7.29 o 
   5   4  16      126.53      148.79      6.69 o 
   6   4  16       47.46       35.20      8.51 o 
   7   4  16       73.20       87.97     11.68 o 
   8   4  16       18.09        3.97     24.16 o 
   9   4  16        9.13       20.11     28.12 o 
   0   5  16      297.57      262.79     13.11 o 
   1   5  16      520.58      476.96     12.35 o 
   2   5  16       88.94       88.40      5.93 o 
   3   5  16     1174.89     1069.45     19.85 o 
   4   5  16      578.26      583.85     13.03 o 
   5   5  16      164.02      169.72      7.51 o 
   6   5  16       62.03       52.68      8.81 o 
   7   5  16       69.21       55.73     11.74 o 
   8   5  16       16.74       11.80     26.07 o 
   9   5  16       54.33       54.93     30.16 o 
   0   6  16      496.65      434.80     15.91 o 
   1   6  16      325.90      286.31      8.42 o 
   2   6  16      519.69      498.37     12.05 o 
   3   6  16       29.81       23.47      6.01 o 
   4   6  16      277.37      282.09      9.01 o 
   5   6  16       56.62       59.37      6.71 o 
   6   6  16      230.69      236.41      9.70 o 
   7   6  16       38.08       31.98     11.39 o 
   8   6  16       51.25       55.89     29.48 o 
   9   6  16       37.07       18.90     30.68 o 
   0   7  16     1377.27     1267.38     40.15 o 
   1   7  16       34.74       39.60      6.08 o 
   2   7  16      407.11      374.60     10.42 o 
   3   7  16       37.72       34.48      6.10 o 
   4   7  16       55.73       70.45      6.55 o 
   5   7  16      144.66      148.11      8.29 o 
   6   7  16       21.59       23.03      7.42 o 
   7   7  16      220.34      242.22     23.50 o 
   8   7  16        9.03       13.91     13.36 o 
   0   8  16       13.57        7.72      9.22 o 
   1   8  16      177.77      190.91      7.86 o 
   2   8  16      215.43      239.21      9.58 o 
   3   8  16      177.48      172.44      7.80 o 
   4   8  16      183.25      182.40      8.65 o 
   5   8  16      191.47      218.28      9.16 o 
   6   8  16       82.81       89.79      8.18 o 
   7   8  16      357.86      322.83     24.70 o 
   8   8  16        2.60      -12.38     15.02 o 
   0   9  16       44.12       51.37     10.36 o 
   1   9  16       23.13       18.93      6.88 o 
   2   9  16       25.66       24.43      6.93 o 
   3   9  16      104.11      137.04     10.64 o 
   4   9  16      162.69      166.81      8.86 o 
   5   9  16      202.76      211.68     10.54 o 
   6   9  16      226.23      242.76     14.65 o 
   7   9  16       15.83       15.11     23.76 o 
   8   9  16        3.92      -18.61     18.61 o 
   0  10  16        8.19       -2.58     10.23 o 
   1  10  16      110.00       87.72      8.06 o 
   2  10  16       68.73       56.33      7.70 o 
   3  10  16       77.66       71.03      7.76 o 
   4  10  16       28.20       34.85      7.66 o 
   5  10  16      217.20      250.91     11.07 o 
   6  10  16       53.42       40.20     12.79 o 
   7  10  16       96.88      101.85     14.59 o 
   0  11  16       77.12       68.98     11.96 o 
   1  11  16       26.98       30.82      7.75 o 
   2  11  16       23.51       19.97      8.00 o 
   3  11  16       86.54       94.48      8.39 o 
   4  11  16       95.09      105.68      8.81 o 
   5  11  16       60.44       65.41      9.70 o 
   6  11  16       63.51       64.05     10.36 o 
   7  11  16       25.68       50.41     20.84 o 
   0  12  16       23.24       21.36     12.12 o 
   1  12  16       32.97       33.19      8.57 o 
   2  12  16      108.94      128.42      9.44 o 
   3  12  16      146.12      143.39     10.12 o 
   4  12  16       91.27      102.25     10.03 o 
   5  12  16       76.00       77.55     10.41 o 
   6  12  16       20.96       17.21     15.59 o 
   0  13  16       28.36       40.64     12.82 o 
   1  13  16       77.75       78.23      9.70 o 
   2  13  16       66.87       83.19      9.71 o 
   3  13  16       51.64       70.17     10.32 o 
   4  13  16       58.29       80.25     10.79 o 
   5  13  16        9.85       -0.76      9.35 o 
   0  14  16      138.75      120.72     16.95 o 
   1  14  16      156.36      147.55     12.38 o 
   2  14  16      110.87      131.19     13.53 o 
   3  14  16       41.89       40.99     10.69 o 
   4  14  16       23.37       23.22      9.62 o 
   0  15  16        0.37       -6.93     16.20 o 
   1  15  16      105.54       73.85     11.77 o 
   2  15  16       27.25       42.89     10.85 o 
   1   0  17       32.10       21.80      5.49 o 
   2   0  17     2855.27     2803.61     71.16 o 
   3   0  17       21.18       25.25      7.01 o 
   4   0  17      374.66      380.61     14.07 o 
   5   0  17        9.37       14.75      7.26 o 
   6   0  17      416.79      468.58     23.37 o 
   7   0  17      145.35      154.38     34.36 o 
   8   0  17        0.94        1.70     34.79 o 
   9   0  17       85.85       56.85     40.73 o 
   0   1  17      193.53      196.34     10.67 o 
   1   1  17       87.55       81.29      5.69 o 
   2   1  17      410.29      401.51      9.71 o 
   3   1  17      368.82      341.48      9.33 o 
   4   1  17      370.35      358.07      9.70 o 
   5   1  17      111.57      112.98      6.46 o 
   6   1  17       55.45       60.07      8.55 o 
   7   1  17       40.68       44.49     10.81 o 
   8   1  17      216.43      197.40     31.18 o 
   9   1  17       35.40       39.02     27.78 o 
   0   2  17       94.82      133.75     11.02 o 
   1   2  17      403.60      380.98     10.65 o 
   2   2  17      425.20      372.98     10.06 o 
   3   2  17      492.09      473.67     12.33 o 
   4   2  17       15.43        3.56      5.00 o 
   5   2  17      259.66      262.23      8.60 o 
   6   2  17       46.30       24.76      8.23 o 
   7   2  17       24.93        5.61      9.09 o 
   8   2  17       23.57       18.48     23.05 o 
   9   2  17        0.18       14.83     21.65 o 
   0   3  17      504.38      454.91     20.49 o 
   1   3  17     1128.11     1029.80     19.70 o 
   2   3  17      636.93      590.88     13.49 o 
   3   3  17     1989.21     1889.39     32.06 o 
   4   3  17      200.88      214.57      7.57 o 
   5   3  17       85.79       74.18      6.05 o 
   6   3  17      285.53      295.98     12.32 o 
   7   3  17       88.57       91.37     22.12 o 
   8   3  17       76.01       98.13     15.71 o 
   9   3  17       25.52        6.19     23.86 o 
   0   4  17     2953.64     2781.72     65.86 o 
   1   4  17     1135.98     1052.55     20.38 o 
   2   4  17      709.76      666.40     14.55 o 
   3   4  17       23.58       26.40      5.77 o 
   4   4  17      294.04      293.62      9.76 o 
   5   4  17       38.03       44.23      6.22 o 
   6   4  17      174.05      224.27     12.36 o 
   7   4  17       17.50        9.14     11.39 o 
   8   4  17       17.73        9.91     24.03 o 
   9   4  17       97.08      100.54     31.98 o 
   0   5  17      155.43      184.87     11.35 o 
   1   5  17      396.94      372.28     11.64 o 
   2   5  17      568.15      543.04     13.87 o 
   3   5  17      232.69      214.34      8.23 o 
   4   5  17      643.29      627.49     13.57 o 
   5   5  17      254.21      230.69      9.16 o 
   6   5  17       28.99       16.84      8.37 o 
   7   5  17       37.70       33.59     11.88 o 
   8   5  17       16.57       -7.73     23.85 o 
   9   5  17      143.27      110.74     39.03 o 
   0   6  17      437.84      378.86     14.96 o 
   1   6  17       45.30       39.20      6.24 o 
   2   6  17      295.34      303.22      9.96 o 
   3   6  17       38.07       27.95      6.62 o 
   4   6  17      489.44      457.24     12.12 o 
   5   6  17       17.03       18.19      6.45 o 
   6   6  17      309.63      319.59     15.49 o 
   7   6  17       72.69       74.09     11.43 o 
   8   6  17        3.50       11.88     40.73 o 
   0   7  17        0.39        8.05      8.17 o 
   1   7  17      359.81      337.60     10.27 o 
   2   7  17      168.57      165.80      8.49 o 
   3   7  17      544.47      511.43     13.28 o 
   4   7  17      159.06      155.97      8.14 o 
   5   7  17       18.74       14.41      7.46 o 
   6   7  17       85.78       87.87      8.39 o 
   7   7  17       51.59       55.19     13.18 o 
   8   7  17       46.16       21.51     16.52 o 
   0   8  17        5.91       -3.97      8.61 o 
   1   8  17       86.46       69.72      7.44 o 
   2   8  17      298.21      287.03      9.63 o 
   3   8  17      236.80      217.28      8.94 o 
   4   8  17      246.78      241.11      9.48 o 
   5   8  17      310.56      318.49     13.14 o 
   6   8  17      164.63      162.99     10.20 o 
   7   8  17      185.24      219.40     23.81 o 
   8   8  17       70.23       86.71     19.53 o 
   0   9  17       59.22       76.44     11.02 o 
   1   9  17        5.01        8.25      6.51 o 
   2   9  17        3.95        1.18      7.00 o 
   3   9  17       92.03       92.57      7.77 o 
   4   9  17      220.82      230.01      9.90 o 
   5   9  17      149.46      151.84      9.72 o 
   6   9  17      200.29      208.39     10.57 o 
   7   9  17      261.70      256.73     28.85 o 
   0  10  17        1.18        0.30     10.66 o 
   1  10  17      147.81      130.30      8.41 o 
   2  10  17       36.13       29.93      7.37 o 
   3  10  17      175.22      181.49      9.00 o 
   4  10  17       85.14       85.82      9.02 o 
   5  10  17      290.16      326.01     12.67 o 
   6  10  17       12.35       -4.87      9.59 o 
   7  10  17       13.23       26.09     16.66 o 
   0  11  17      313.79      283.86     16.76 o 
   1  11  17      106.11      103.05      8.72 o 
   2  11  17       10.53       15.22      8.14 o 
   3  11  17       75.00       90.15      9.59 o 
   4  11  17       35.18       41.98      8.41 o 
   5  11  17       15.87       14.15     10.01 o 
   6  11  17      115.26      127.78     12.17 o 
   0  12  17       71.45       63.77     13.02 o 
   1  12  17        4.39        5.32      8.56 o 
   2  12  17       56.00       51.78      8.87 o 
   3  12  17      118.44      153.73     11.01 o 
   4  12  17      130.02      134.60     10.93 o 
   5  12  17       72.08       74.81     10.38 o 
   6  12  17        8.46       -2.19     10.26 o 
   0  13  17      107.25      145.57     15.02 o 
   1  13  17      161.17      173.70     10.92 o 
   2  13  17      110.52      131.79     10.36 o 
   3  13  17      143.25      149.73     11.13 o 
   4  13  17       43.21       37.40     10.19 o 
   5  13  17        6.74       13.64     12.11 o 
   0  14  17       96.74      107.08     16.00 o 
   1  14  17      266.61      312.72     17.76 o 
   2  14  17       36.10       45.58     10.62 o 
   3  14  17       60.14       62.69     12.32 o 
   4  14  17       33.56       38.24     11.99 o 
   0  15  17        0.07      -10.29     16.40 o 
   1  15  17       91.11       98.62     12.70 o 
   2  15  17       72.92       39.39     12.32 o 
   0   0  18     1134.36     1017.54     45.39 o 
   1   0  18     2246.77     2154.15     49.55 o 
   2   0  18      282.69      267.51     11.52 o 
   3   0  18      117.20      105.48     10.18 o 
   4   0  18      162.70      181.99      9.89 o 
   5   0  18      133.96      157.11     10.40 o 
   6   0  18      224.05      213.97     17.27 o 
   7   0  18       43.06       68.63     16.92 o 
   8   0  18      171.05      156.12     43.27 o 
   9   0  18        6.00       -9.33     23.76 o 
   0   1  18      494.64      407.89     25.90 o 
   1   1  18     1174.69     1059.52     19.68 o 
   2   1  18      108.34       97.15      5.65 o 
   3   1  18      181.37      160.29      6.63 o 
   4   1  18      437.52      449.87     11.09 o 
   5   1  18      152.27      173.68      7.89 o 
   6   1  18      121.87      104.87     10.16 o 
   7   1  18       12.02        6.17     10.05 o 
   8   1  18       37.30       50.65     22.86 o 
   9   1  18       85.30       22.77     58.54 o 
   0   2  18     2953.38     2705.14     64.16 o 
   1   2  18     1203.38     1054.46     20.39 o 
   2   2  18     1122.27     1029.94     19.32 o 
   3   2  18      219.62      197.97      7.54 o 
   4   2  18      460.35      440.65     11.09 o 
   5   2  18       90.92       71.82      6.35 o 
   6   2  18        0.62        2.19      7.88 o 
   7   2  18       77.86       75.33     11.47 o 
   8   2  18       12.09       11.42     12.71 o 
   9   2  18       18.18       16.12     36.48 o 
   0   3  18        8.85       13.23      8.88 o 
   1   3  18       24.91       26.26      5.53 o 
   2   3  18      614.33      575.29     13.46 o 
   3   3  18      618.13      568.10     13.20 o 
   4   3  18      578.17      550.55     12.82 o 
   5   3  18      108.61      115.37      7.08 o 
   6   3  18        8.86        1.90      7.74 o 
   7   3  18        1.18       -1.41     10.15 o 
   8   3  18      100.98       85.44     21.43 o 
   9   3  18       25.45       31.07     22.44 o 
   0   4  18     1366.09     1209.93     32.13 o 
   1   4  18       25.22       31.99      6.43 o 
   2   4  18      513.26      471.99     12.71 o 
   3   4  18       39.95       41.98      6.48 o 
   4   4  18      306.99      279.09      9.47 o 
   5   4  18       70.53       70.60      6.78 o 
   6   4  18       37.30       35.28      9.62 o 
   7   4  18       78.62       59.80     13.59 o 
   8   4  18       50.50       62.14     16.27 o 
   9   4  18        6.07        9.33     41.57 o 
   0   5  18     1655.48     1503.12     39.13 o 
   1   5  18      344.20      313.11     10.47 o 
   2   5  18     1848.45     1741.52     31.19 o 
   3   5  18       30.03       25.91      6.94 o 
   4   5  18      197.14      186.47      8.25 o 
   5   5  18        0.69       -4.90      6.48 o 
   6   5  18       36.76       42.60     10.73 o 
   7   5  18        0.28      -12.84     12.84 o 
   8   5  18        7.43       -2.55     27.15 o 
   9   5  18       24.62       10.18     43.27 o 
   0   6  18      181.95      177.35     12.62 o 
   1   6  18      682.99      683.66     15.69 o 
   2   6  18     1210.07     1087.43     21.79 o 
   3   6  18      149.78      166.46      8.64 o 
   4   6  18      349.36      342.14     11.43 o 
   5   6  18       99.29      109.32      8.20 o 
   6   6  18       13.12       -6.61      7.78 o 
   7   6  18        3.97        4.96     12.72 o 
   8   6  18        8.53      -19.51     39.03 o 
   0   7  18        5.66       -8.52      8.52 o 
   1   7  18       31.94       30.42      6.90 o 
   2   7  18      255.72      262.17      9.59 o 
   3   7  18       71.91       65.50      7.74 o 
   4   7  18       57.36       62.09      7.73 o 
   5   7  18       88.62      100.65      8.76 o 
   6   7  18      142.74      142.02     10.37 o 
   7   7  18       54.50       42.28     14.11 o 
   8   7  18       63.26       72.97     47.51 o 
   0   8  18       54.29       43.44     10.37 o 
   1   8  18       56.26       50.93      7.33 o 
   2   8  18      226.37      192.82      9.22 o 
   3   8  18       16.70       26.72      7.50 o 
   4   8  18      153.03      161.25      8.93 o 
   5   8  18       23.68       26.24      7.85 o 
   6   8  18       49.04       55.61      8.57 o 
   7   8  18       56.53       80.67     21.01 o 
   8   8  18        5.52      -17.14     17.14 o 
   0   9  18        0.20        3.93     11.21 o 
   1   9  18       61.20       75.06      8.01 o 
   2   9  18      101.93      105.21      8.09 o 
   3   9  18      205.28      197.81      9.91 o 
   4   9  18       52.80       41.50      8.03 o 
   5   9  18      202.80      208.45     10.47 o 
   6   9  18       25.82       43.29      9.09 o 
   7   9  18       74.31      112.10     39.45 o 
   0  10  18       47.22       35.81      9.81 o 
   1  10  18       12.05       10.61      7.75 o 
   2  10  18       24.42       34.42      8.15 o 
   3  10  18      235.28      242.27     11.03 o 
   4  10  18       84.24       94.45      8.97 o 
   5  10  18      195.02      237.67     11.22 o 
   6  10  18       41.04       43.44     11.11 o 
   7  10  18       30.03       -3.84     14.67 o 
   0  11  18       19.23       20.65     11.96 o 
   1  11  18       86.67       91.49      8.93 o 
   2  11  18       67.80       77.35      9.04 o 
   3  11  18      215.93      253.59     12.90 o 
   4  11  18        2.53       -5.95      8.76 o 
   5  11  18       77.64      104.94      9.86 o 
   6  11  18       88.13      111.36     15.59 o 
   0  12  18       42.71       42.19     12.94 o 
   1  12  18       31.10       39.30      9.15 o 
   2  12  18        4.65        6.77      8.63 o 
   3  12  18       32.43       36.62      9.47 o 
   4  12  18      142.21      146.04     11.18 o 
   5  12  18       42.55       53.15     11.33 o 
   0  13  18      225.83      186.04     16.05 o 
   1  13  18      134.09      156.06     10.93 o 
   2  13  18       82.91       82.08     10.23 o 
   3  13  18       40.04       51.80     11.09 o 
   4  13  18       86.50       93.27     11.46 o 
   0  14  18      113.35      121.15     16.09 o 
   1  14  18      279.33      344.48     15.23 o 
   2  14  18      115.45      120.67     11.77 o 
   3  14  18      191.39      223.16     12.96 o 
   0  15  18       29.24      -11.88     32.24 o 
   1   0  19       28.65       21.72      8.86 o 
   2   0  19      112.05      118.43      8.27 o 
   3   0  19      133.25      127.64      9.05 o 
   4   0  19       71.05       59.07      8.07 o 
   5   0  19        4.50        3.43      7.96 o 
   6   0  19      307.08      310.97     19.52 o 
   7   0  19      428.83      453.60     32.24 o 
   8   0  19        9.12       38.79     16.45 o 
   9   0  19       19.58        8.48     35.64 o 
   0   1  19        4.27        5.82      7.82 o 
   1   1  19      337.70      332.06      9.77 o 
   2   1  19       42.53       43.15      6.04 o 
   3   1  19      336.02      311.91      9.22 o 
   4   1  19     1410.10     1398.72     24.28 o 
   5   1  19      354.83      375.98     11.65 o 
   6   1  19      318.91      324.91     14.40 o 
   7   1  19       29.94       26.59     11.04 o 
   8   1  19      133.96       97.06     14.81 o 
   9   1  19      112.82       97.00     29.71 o 
   0   2  19       11.16       13.86      8.97 o 
   1   2  19       78.39       83.71      7.01 o 
   2   2  19      333.35      298.59      9.52 o 
   3   2  19       19.02       12.29      5.84 o 
   4   2  19       76.73       87.45      6.48 o 
   5   2  19      272.55      269.58      9.90 o 
   6   2  19      161.82      190.86     12.19 o 
   7   2  19      155.69      161.07     14.53 o 
   8   2  19       63.29       69.51     22.80 o 
   9   2  19       45.66       11.03     39.03 o 
   0   3  19       66.85       59.20     10.03 o 
   1   3  19      248.35      238.78      9.08 o 
   2   3  19      711.57      606.78     14.68 o 
   3   3  19      247.70      230.27      8.72 o 
   4   3  19       40.48       49.95      6.52 o 
   5   3  19        2.55        9.40      6.56 o 
   6   3  19       46.53       34.47     10.00 o 
   7   3  19        6.43       -1.14     11.66 o 
   8   3  19       18.75       10.12     16.01 o 
   9   3  19       37.34       44.97     42.42 o 
   0   4  19       26.48       40.62      8.79 o 
   1   4  19      683.74      642.37     15.16 o 
   2   4  19      278.93      282.52     10.00 o 
   3   4  19      250.36      257.48      9.27 o 
   4   4  19       52.29       45.28      6.48 o 
   5   4  19       74.38       81.55      7.43 o 
   6   4  19      123.90      133.99     12.37 o 
   7   4  19       44.74       48.32     14.15 o 
   8   4  19       17.78        8.64     16.08 o 
   9   4  19       43.55       40.73     43.27 o 
   0   5  19       37.38       20.05      9.19 o 
   1   5  19      786.78      664.32     15.46 o 
   2   5  19       32.16       42.03      7.90 o 
   3   5  19      111.17      114.15      7.61 o 
   4   5  19       18.44       17.71      6.23 o 
   5   5  19       30.65       16.31      6.91 o 
   6   5  19       39.94       41.73     10.84 o 
   7   5  19        0.82      -13.48     13.48 o 
   8   5  19      106.29      121.56     19.81 o 
   0   6  19      187.64      176.72     12.17 o 
   1   6  19        9.45        9.59      7.01 o 
   2   6  19      441.66      408.97     12.55 o 
   3   6  19      266.63      281.46     10.27 o 
   4   6  19        1.99       -2.07      6.82 o 
   5   6  19       30.85       31.11      7.73 o 
   6   6  19       33.91       25.04     10.53 o 
   7   6  19       56.24       87.43     16.28 o 
   8   6  19      105.44       84.85     45.82 o 
   0   7  19      287.41      272.22     14.09 o 
   1   7  19       21.96       22.87      7.76 o 
   2   7  19       13.77       14.17      7.59 o 
   3   7  19       60.28       55.43      7.50 o 
   4   7  19       61.37       55.91      7.73 o 
   5   7  19       19.79       14.17      7.76 o 
   6   7  19       37.76       48.87      8.33 o 
   7   7  19        4.90        0.66     13.75 o 
   8   7  19       85.45       76.36     46.67 o 
   0   8  19      173.74      167.67     12.42 o 
   1   8  19       64.82       77.44      7.92 o 
   2   8  19       85.92       82.10      8.29 o 
   3   8  19       44.77       33.41      7.59 o 
   4   8  19       99.59       92.13      8.52 o 
   5   8  19       41.79       41.75      8.79 o 
   6   8  19       13.00       13.59      8.77 o 
   7   8  19        4.91        2.50     13.12 o 
   0   9  19       38.22       18.82     10.90 o 
   1   9  19       28.64       29.34      7.71 o 
   2   9  19       27.45       23.96      7.56 o 
   3   9  19       57.39       55.07      8.33 o 
   4   9  19       20.32       28.64      7.98 o 
   5   9  19        3.86        3.60      8.18 o 
   6   9  19       86.68      105.07     11.86 o 
   7   9  19      104.71      139.78     24.04 o 
   0  10  19        0.29      -10.17     10.17 o 
   1  10  19       40.09       46.95      8.42 o 
   2  10  19      311.77      290.88     10.75 o 
   3  10  19       28.11       33.23      8.85 o 
   4  10  19      111.24      118.98     10.17 o 
   5  10  19       23.31       26.73      8.27 o 
   6  10  19      123.70      121.44     12.92 o 
   0  11  19      310.23      317.60     17.02 o 
   1  11  19        4.04        0.92      8.55 o 
   2  11  19      190.56      204.73     10.41 o 
   3  11  19       27.64       34.48     10.56 o 
   4  11  19       95.93       96.49     10.29 o 
   5  11  19      117.17      131.41     10.98 o 
   6  11  19       45.90       27.25     11.74 o 
   0  12  19        1.05        6.41     15.65 o 
   1  12  19      175.54      167.16     10.71 o 
   2  12  19       21.74       25.20      8.86 o 
   3  12  19      154.30      152.95     11.29 o 
   4  12  19       20.52       37.11     10.74 o 
   5  12  19       57.43       78.69     11.09 o 
   0  13  19        1.07       25.91     14.15 o 
   1  13  19      150.88      202.48     13.26 o 
   2  13  19       13.06       24.64     10.84 o 
   3  13  19      119.56      131.22     12.77 o 
   4  13  19       12.83       32.06     10.65 o 
   0  14  19      206.38      254.25     20.53 o 
   1  14  19      690.82      702.77     18.56 o 
   2  14  19      134.59      129.04     12.25 o 
   0   0  20       56.99       58.33     14.01 o 
   1   0  20     1213.26     1161.83     31.60 o 
   2   0  20      114.05      105.15     10.53 o 
   3   0  20      373.50      329.06     15.35 o 
   4   0  20       49.03       53.87      8.21 o 
   5   0  20       91.57       85.32      9.55 o 
   6   0  20      509.38      529.04     26.62 o 
   7   0  20      359.00      405.64     45.82 o 
   8   0  20      665.74      721.29     39.55 o 
   0   1  20      221.65      205.22     14.45 o 
   1   1  20        1.50        6.80      5.88 o 
   2   1  20      144.90      148.43      7.56 o 
   3   1  20       74.13       64.38      6.30 o 
   4   1  20      196.16      184.16      7.83 o 
   5   1  20       54.64       54.19      6.98 o 
   6   1  20       68.48       73.08     13.34 o 
   7   1  20      111.31      117.90     14.59 o 
   8   1  20       57.79       50.85     17.78 o 
   9   1  20       53.39       39.88     40.73 o 
   0   2  20       69.00       34.22     10.03 o 
   1   2  20      949.63      807.45     17.43 o 
   2   2  20      303.09      284.21      9.47 o 
   3   2  20     1225.20     1188.74     22.16 o 
   4   2  20      643.28      617.16     14.19 o 
   5   2  20      240.61      240.59     10.37 o 
   6   2  20      119.71      144.78     13.04 o 
   7   2  20      130.07      128.94     14.70 o 
   8   2  20       76.41       66.84     13.89 o 
   9   2  20       37.90       -5.09     39.03 o 
   0   3  20       15.40        8.03      7.96 o 
   1   3  20      112.06       90.70      7.35 o 
   2   3  20      429.21      423.11     12.01 o 
   3   3  20       83.97       83.60      7.06 o 
   4   3  20       17.49       30.32      6.16 o 
   5   3  20      294.95      304.27     11.10 o 
   6   3  20       73.68       68.93     10.53 o 
   7   3  20        8.70        0.36     12.66 o 
   8   3  20      108.79      149.03     15.78 o 
   0   4  20       36.13       23.04      9.18 o 
   1   4  20      358.64      331.60     10.87 o 
   2   4  20        2.34        8.60      6.82 o 
   3   4  20      174.94      162.94      8.04 o 
   4   4  20        6.24        4.68      6.51 o 
   5   4  20       52.74       59.03      7.38 o 
   6   4  20       36.59       42.51     10.37 o 
   7   4  20       31.05       49.76     13.76 o 
   8   4  20       48.85       63.24     14.09 o 
   0   5  20       96.62       68.69     11.33 o 
   1   5  20      290.85      276.22     10.44 o 
   2   5  20      280.56      285.46     10.52 o 
   3   5  20       77.59       73.77      7.56 o 
   4   5  20      441.92      415.96     11.93 o 
   5   5  20       18.12       21.00      7.41 o 
   6   5  20       91.23       93.30     11.41 o 
   7   5  20        2.71       -6.53     13.19 o 
   8   5  20        3.44      -15.83     17.38 o 
   0   6  20        1.06       11.04     10.67 o 
   1   6  20      312.51      328.10     11.13 o 
   2   6  20        4.59        0.46      6.94 o 
   3   6  20       15.64       18.66      7.20 o 
   4   6  20      118.73      123.38      8.23 o 
   5   6  20       43.58       47.09      8.20 o 
   6   6  20        9.19        3.19     11.07 o 
   7   6  20        6.84       12.52     14.98 o 
   8   6  20       67.52       53.45     44.12 o 
   0   7  20       67.11       52.23     11.76 o 
   1   7  20      145.08      134.79      9.19 o 
   2   7  20        1.98       -7.56      7.56 o 
   3   7  20       42.93       49.35      8.17 o 
   4   7  20       44.86       41.49      8.18 o 
   5   7  20       31.96       45.42      8.83 o 
   6   7  20        2.27        3.39     12.05 o 
   7   7  20        0.35      -11.06     16.61 o 
   0   8  20       71.27      102.01     15.31 o 
   1   8  20       14.95        7.96      8.16 o 
   2   8  20      190.04      221.99     10.49 o 
   3   8  20       22.69       19.37      8.11 o 
   4   8  20       27.29       15.47      7.68 o 
   5   8  20       28.17       28.37      8.93 o 
   6   8  20        5.78       10.41     15.42 o 
   7   8  20        3.13       -0.33     15.05 o 
   0   9  20      119.31      108.00     12.71 o 
   1   9  20       99.97       96.83      9.12 o 
   2   9  20       12.52        0.16      8.07 o 
   3   9  20       52.43       41.62      8.61 o 
   4   9  20       47.70       60.96      8.89 o 
   5   9  20       40.83       42.20      9.44 o 
   6   9  20       75.85       88.17     14.91 o 
   7   9  20       12.74       -8.12     17.85 o 
   0  10  20        2.93        4.88     11.76 o 
   1  10  20      226.23      208.60      9.79 o 
   2  10  20      167.88      171.66     10.11 o 
   3  10  20       11.33        5.91      8.80 o 
   4  10  20      118.12      128.24     10.15 o 
   5  10  20       23.26       18.79     11.06 o 
   6  10  20        4.14       -6.35     14.83 o 
   0  11  20      395.79      385.69     18.54 o 
   1  11  20       22.53       22.24      9.26 o 
   2  11  20      200.37      201.49     10.67 o 
   3  11  20      146.68      153.75     10.91 o 
   4  11  20       59.39       64.35     10.24 o 
   5  11  20       43.00       48.99      9.38 o 
   0  12  20       47.03       55.15     15.67 o 
   1  12  20       74.60      102.06     10.41 o 
   2  12  20       82.44       66.82     10.22 o 
   3  12  20       59.46       65.87     10.41 o 
   4  12  20      167.81      163.99     14.33 o 
   0  13  20      485.56      452.93     21.17 o 
   1  13  20      391.63      391.18     14.34 o 
   2  13  20      631.94      568.14     17.38 o 
   3  13  20      101.33      120.12     11.57 o 
   0  14  20      404.04      406.74     21.41 o 
   1  14  20       66.39      100.30     14.11 o 
   1   0  21        1.88        6.60      9.80 o 
   2   0  21      833.06      795.07     24.67 o 
   3   0  21      133.07      127.65     11.12 o 
   4   0  21      435.32      444.08     17.98 o 
   5   0  21      127.23      145.13     14.99 o 
   6   0  21       93.83      124.70     29.70 o 
   7   0  21      136.91      157.81     27.15 o 
   8   0  21        9.01       -2.55     18.67 o 
   0   1  21       42.28       10.74      9.72 o 
   1   1  21       43.68       33.99      7.10 o 
   2   1  21      212.61      199.07      8.97 o 
   3   1  21       87.35       82.42      7.53 o 
   4   1  21       83.81       94.83      7.36 o 
   5   1  21      191.31      198.59      9.66 o 
   6   1  21       34.51       54.17     11.42 o 
   7   1  21       59.91       53.45     16.80 o 
   8   1  21       48.92       59.98     16.97 o 
   0   2  21      212.04      256.67     13.57 o 
   1   2  21      635.53      554.95     13.78 o 
   2   2  21       61.92       46.26      7.34 o 
   3   2  21      198.55      224.91      8.98 o 
   4   2  21       10.39        4.57      6.13 o 
   5   2  21       64.92       75.44      7.56 o 
   6   2  21      192.53      189.21     12.76 o 
   7   2  21       19.57       27.66     14.52 o 
   8   2  21       87.18       90.27     13.78 o 
   0   3  21      203.06      196.39     12.91 o 
   1   3  21      353.09      312.75     11.06 o 
   2   3  21      140.40      111.10      7.37 o 
   3   3  21      587.14      550.96     13.87 o 
   4   3  21       81.69       58.40      7.17 o 
   5   3  21      268.10      298.70     13.91 o 
   6   3  21      134.35      123.36     11.62 o 
   7   3  21      135.46      156.79     17.28 o 
   8   3  21       10.48       -1.84     12.91 o 
   0   4  21       35.20       19.73      9.49 o 
   1   4  21       47.19       27.70      6.85 o 
   2   4  21       89.31       78.55      7.87 o 
   3   4  21       38.91       35.49      7.02 o 
   4   4  21        3.77        6.68      6.27 o 
   5   4  21       20.64       14.35      7.97 o 
   6   4  21       23.16       14.65     10.84 o 
   7   4  21        0.69       -4.43     14.68 o 
   8   4  21       34.66       36.91     13.57 o 
   0   5  21       59.18       49.06     11.31 o 
   1   5  21       42.43       37.58      7.80 o 
   2   5  21       72.70       72.72      8.28 o 
   3   5  21       40.54       35.88      7.90 o 
   4   5  21       89.43      102.25      8.09 o 
   5   5  21        6.34        4.79      7.13 o 
   6   5  21       27.95       33.11     11.42 o 
   7   5  21      131.16      162.88     17.92 o 
   8   5  21      157.78      225.20     47.94 o 
   0   6  21        8.48        7.47      9.99 o 
   1   6  21       66.18       55.17      8.24 o 
   2   6  21       27.49        3.96      7.22 o 
   3   6  21       33.83       43.80      7.97 o 
   4   6  21       13.57       10.34      7.38 o 
   5   6  21       42.91       37.64      8.93 o 
   6   6  21        5.49        0.63     10.96 o 
   7   6  21      100.39       88.21     14.75 o 
   0   7  21      147.37      134.51     13.23 o 
   1   7  21        9.15        0.83      7.18 o 
   2   7  21        9.89        4.23      7.95 o 
   3   7  21       21.98       21.81      7.95 o 
   4   7  21       13.18       11.21      7.38 o 
   5   7  21      112.42       98.55     10.25 o 
   6   7  21       29.74       35.13     11.89 o 
   7   7  21       35.88       44.05     17.78 o 
   0   8  21       17.71       -6.85     11.76 o 
   1   8  21       81.44       67.07      9.06 o 
   2   8  21       61.89       62.49      8.92 o 
   3   8  21       24.29       12.87      7.71 o 
   4   8  21       23.67       29.80      9.01 o 
   5   8  21      109.69      107.43     10.04 o 
   6   8  21        8.20       12.19     12.50 o 
   7   8  21       35.84       38.29     20.02 o 
   0   9  21      134.83      151.93     15.04 o 
   1   9  21        1.45        4.87      8.78 o 
   2   9  21      105.72      130.94     11.97 o 
   3   9  21       23.06       21.19      8.80 o 
   4   9  21       97.72       99.95     10.53 o 
   5   9  21       19.02       27.59      9.80 o 
   6   9  21       37.59       49.73     14.65 o 
   0  10  21       43.31       61.18     12.77 o 
   1  10  21        2.87       19.65      9.02 o 
   2  10  21       35.03       38.78      8.96 o 
   3  10  21       29.75       26.85      8.91 o 
   4  10  21       28.47       23.65     10.32 o 
   5  10  21       35.38       26.26      9.76 o 
   6  10  21       14.52       16.07     17.27 o 
   0  11  21        0.01       16.66     12.77 o 
   1  11  21      126.85      126.97      9.87 o 
   2  11  21       34.79       46.97      9.82 o 
   3  11  21        1.68       20.16      9.51 o 
   4  11  21        0.08       -9.69     11.02 o 
   5  11  21      126.48      133.03     11.60 o 
   0  12  21        8.51       -3.36     13.63 o 
   1  12  21        0.74       -9.41      9.41 o 
   2  12  21      162.58      160.33     11.81 o 
   3  12  21       18.18       25.76     10.06 o 
   4  12  21       81.99       96.39     11.19 o 
   0  13  21        7.27       55.04     15.11 o 
   1  13  21       62.58       79.63     11.60 o 
   2  13  21       34.65       80.36     12.98 o 
   0   0  22       28.43       17.39     15.27 o 
   1   0  22       32.63       21.92     10.23 o 
   2   0  22       99.63      120.77     11.64 o 
   3   0  22       32.80       42.44     10.88 o 
   4   0  22      880.99      927.40     27.63 o 
   5   0  22       53.08       50.83     11.21 o 
   6   0  22       17.92       16.94     23.76 o 
   7   0  22       42.27       32.24     20.36 o 
   8   0  22       15.59       25.45     20.36 o 
   0   1  22      269.19      231.46     13.74 o 
   1   1  22       94.58       64.50      7.68 o 
   2   1  22      235.67      209.55      9.35 o 
   3   1  22        9.57        4.32      6.81 o 
   4   1  22       15.12       18.35      6.81 o 
   5   1  22       13.33        4.52      7.44 o 
   6   1  22       53.64       77.38     18.25 o 
   7   1  22       35.98       13.12     15.46 o 
   8   1  22       36.31       24.18     14.40 o 
   0   2  22      613.22      573.06     24.25 o 
   1   2  22       32.99       18.24      7.01 o 
   2   2  22      232.57      225.17      9.65 o 
   3   2  22        1.34       -4.91      6.80 o 
   4   2  22       28.58       31.29      7.16 o 
   5   2  22      199.11      226.49     10.78 o 
   6   2  22       19.73        3.76     12.25 o 
   7   2  22       19.42       29.66     15.69 o 
   8   2  22       89.65      100.89     28.42 o 
   0   3  22       43.97       50.49     11.00 o 
   1   3  22        4.45        7.02      6.99 o 
   2   3  22        7.47       -3.50      6.82 o 
   3   3  22       39.08       54.18      7.75 o 
   4   3  22       48.50       48.24      7.70 o 
   5   3  22       44.55       43.46      8.02 o 
   6   3  22       15.69       23.47     16.53 o 
   7   3  22       47.88       62.55     16.43 o 
   8   3  22       27.28       41.42     24.18 o 
   0   4  22        8.61        4.91      9.72 o 
   1   4  22      133.88      148.57      8.77 o 
   2   4  22       16.38       20.30      8.26 o 
   3   4  22      114.17      123.77      8.33 o 
   4   4  22       34.49       29.80      6.96 o 
   5   4  22       22.78       21.15      7.60 o 
   6   4  22       20.99       32.54     11.43 o 
   7   4  22        0.34        8.87     14.71 o 
   8   4  22        2.98       -6.22     14.62 o 
   0   5  22        3.30        1.01      9.81 o 
   1   5  22       15.33       11.85      7.54 o 
   2   5  22      300.46      276.04     10.77 o 
   3   5  22        7.01        1.60      7.21 o 
   4   5  22       35.47       25.20      6.99 o 
   5   5  22       46.28       48.53     10.33 o 
   6   5  22       58.36       63.45     12.19 o 
   7   5  22        1.78       14.41     14.66 o 
   0   6  22      111.78      115.72     12.91 o 
   1   6  22      158.72      140.19      9.52 o 
   2   6  22        8.16        6.37      7.51 o 
   3   6  22       24.20        8.34      7.83 o 
   4   6  22       26.93       27.15      7.87 o 
   5   6  22       31.80       32.95      9.99 o 
   6   6  22       15.28       25.40     12.28 o 
   7   6  22       20.84       10.57     15.03 o 
   0   7  22        0.05       -2.94     11.61 o 
   1   7  22        8.48        1.63      7.93 o 
   2   7  22       16.01       10.61      8.20 o 
   3   7  22      141.73      136.13      9.57 o 
   4   7  22       37.53       37.06      8.43 o 
   5   7  22       82.53       83.47      9.61 o 
   6   7  22       34.12       10.82     11.94 o 
   7   7  22        3.16      -16.15     16.45 o 
   0   8  22      261.69      244.42     16.22 o 
   1   8  22       98.93      107.22      9.83 o 
   2   8  22       59.56       55.20      9.18 o 
   3   8  22       31.39       14.41      8.69 o 
   4   8  22       12.49       24.71      9.13 o 
   5   8  22        3.83       27.37      9.58 o 
   6   8  22       28.84       -5.12     13.43 o 
   0   9  22       75.74      105.52     19.19 o 
   1   9  22       27.49       33.68      9.58 o 
   2   9  22      154.06      144.24     10.70 o 
   3   9  22       39.13       29.98     11.22 o 
   4   9  22       73.43       87.28     10.41 o 
   5   9  22      158.22      191.40     12.16 o 
   6   9  22       26.34       22.75     16.66 o 
   0  10  22      143.50      121.94     15.53 o 
   1  10  22       15.89       31.79      9.97 o 
   2  10  22       80.04       85.64     10.50 o 
   3  10  22       17.55        9.14      9.45 o 
   4  10  22       97.78      107.74     11.72 o 
   5  10  22        0.28       -4.83      9.50 o 
   0  11  22        2.08      -12.72     12.72 o 
   1  11  22       51.27       36.11     10.17 o 
   2  11  22       93.22       77.28     10.50 o 
   3  11  22       34.45       35.85     10.18 o 
   4  11  22       52.54       59.40     11.65 o 
   0  12  22       46.99       48.97     14.46 o 
   1  12  22        1.27       -9.65      9.65 o 
   2  12  22       40.48       36.44     10.90 o 
   3  12  22       36.61       36.10     10.26 o 
   0  13  22       45.18       42.28     15.19 o 
   1  13  22       15.22       16.15     10.42 o 
   1   0  23       29.80        1.37      9.42 o 
   2   0  23       91.96       97.01     11.65 o 
   3   0  23       20.32       13.85     10.53 o 
   4   0  23        1.12       13.36     10.35 o 
   5   0  23        1.49        2.46     22.02 o 
   6   0  23       29.05       34.65     35.21 o 
   7   0  23       12.47       20.36     20.36 o 
   8   0  23        1.32      -19.51     21.21 o 
   0   1  23      258.33      235.07     13.97 o 
   1   1  23      172.53      186.48      9.45 o 
   2   1  23       93.41      111.75      8.17 o 
   3   1  23      125.99      116.05      8.51 o 
   4   1  23      127.03      134.52      8.33 o 
   5   1  23        8.89       10.10      7.86 o 
   6   1  23       50.41       49.94     13.44 o 
   7   1  23        3.72       13.58     14.40 o 
   8   1  23        0.27      -12.30     15.00 o 
   0   2  23      523.00      476.12     20.33 o 
   1   2  23        4.28        5.60      7.42 o 
   2   2  23      144.05      126.46      8.42 o 
   3   2  23      143.78      140.79      8.73 o 
   4   2  23      124.09      129.16      8.68 o 
   5   2  23       57.74       65.33      9.74 o 
   6   2  23      164.20      191.30     15.58 o 
   7   2  23        3.46      -11.36     15.46 o 
   8   2  23        7.86       11.88     15.60 o 
   0   3  23       61.71       73.02     11.73 o 
   1   3  23       34.28       39.62      7.57 o 
   2   3  23      368.19      376.93     12.56 o 
   3   3  23      320.32      302.60     11.16 o 
   4   3  23       92.04       98.10      8.40 o 
   5   3  23       19.91       27.28      8.20 o 
   6   3  23       21.97       11.73     13.51 o 
   7   3  23        8.18       -5.09     16.07 o 
   0   4  23       59.81       53.24     11.70 o 
   1   4  23       87.17       54.71      8.30 o 
   2   4  23       23.64       26.71      7.84 o 
   3   4  23       47.75       36.61      7.53 o 
   4   4  23        4.53       -2.48      7.59 o 
   5   4  23       19.16       14.68      8.33 o 
   6   4  23       67.28       76.71     13.05 o 
   7   4  23       27.41       38.63     18.83 o 
   0   5  23      122.54      103.16     12.80 o 
   1   5  23       55.90       44.08      8.08 o 
   2   5  23       52.83       47.24      8.39 o 
   3   5  23       13.37        1.35      7.67 o 
   4   5  23       49.55       55.08      9.07 o 
   5   5  23      117.98      121.85      9.95 o 
   6   5  23      127.99      163.93     15.02 o 
   7   5  23      162.34      195.45     20.59 o 
   0   6  23       22.31       24.27     12.04 o 
   1   6  23      119.96      117.74      9.59 o 
   2   6  23       80.91      108.22      9.55 o 
   3   6  23        6.86        9.54      7.74 o 
   4   6  23       20.79        8.07      8.07 o 
   5   6  23       66.83       68.02      9.28 o 
   6   6  23        0.42       19.84     12.10 o 
   7   6  23       13.10       10.68     17.37 o 
   0   7  23       20.83        6.41     14.82 o 
   1   7  23       23.52       24.18      8.89 o 
   2   7  23       85.50       94.51      9.16 o 
   3   7  23      141.81      153.76     10.29 o 
   4   7  23        3.10       -5.19      8.40 o 
   5   7  23       38.92       38.83      9.15 o 
   6   7  23       13.24       19.84     13.24 o 
   0   8  23      184.49      167.07     15.44 o 
   1   8  23       69.74       62.37      9.71 o 
   2   8  23       34.45       30.62      9.32 o 
   3   8  23       70.47       74.62      9.80 o 
   4   8  23       79.13       81.24      9.55 o 
   5   8  23       29.18       38.23      9.75 o 
   6   8  23        5.58        0.33     12.79 o 
   0   9  23      108.76      123.63     15.23 o 
   1   9  23        5.60        1.68      9.03 o 
   2   9  23       32.76       17.41      9.63 o 
   3   9  23       26.39       33.15      9.80 o 
   4   9  23       26.60        8.95     10.38 o 
   5   9  23       56.94       55.56     10.46 o 
   0  10  23        8.39       28.27     14.69 o 
   1  10  23      166.09      168.94     11.57 o 
   2  10  23       10.73       14.90      9.93 o 
   3  10  23       14.96        8.15     10.26 o 
   4  10  23        0.17       -5.19     11.06 o 
   5  10  23       31.66       26.70      9.98 o 
   0  11  23       24.31       18.42     15.45 o 
   1  11  23       29.00       12.49     10.78 o 
   2  11  23        2.24      -10.05     10.31 o 
   3  11  23       34.49       45.79     10.83 o 
   4  11  23      140.38      141.03     13.45 o 
   0  12  23       68.93       68.30     16.63 o 
   1  12  23       72.08       58.68     12.19 o 
   2  12  23       48.57       72.07     12.12 o 
   0   0  24        1.64       18.93     15.56 o 
   1   0  24       45.65       31.70     11.37 o 
   2   0  24        0.39       14.73     11.56 o 
   3   0  24        0.00       -9.98      9.98 o 
   4   0  24       39.22       29.18     11.26 o 
   5   0  24        0.00        3.68     11.77 o 
   6   0  24        8.12       -2.44     29.70 o 
   7   0  24       57.98       81.45     23.76 o 
   0   1  24        7.84        3.02     10.67 o 
   1   1  24        3.49       -3.32      7.75 o 
   2   1  24       83.61       55.56      7.82 o 
   3   1  24      164.90      176.02      9.49 o 
   4   1  24       42.88       49.49      7.60 o 
   5   1  24       73.90       87.55      9.23 o 
   6   1  24       20.35       15.16     14.70 o 
   7   1  24       15.66        9.97     15.29 o 
   0   2  24       51.02       54.31     11.82 o 
   1   2  24       60.81       55.11      7.58 o 
   2   2  24        6.32        2.66      7.65 o 
   3   2  24       49.36       45.90      8.12 o 
   4   2  24       70.12       77.63      8.43 o 
   5   2  24       28.09       30.85      8.75 o 
   6   2  24       19.63       53.78     14.42 o 
   7   2  24       93.24       98.35     20.37 o 
   0   3  24        2.06       -9.84      9.84 o 
   1   3  24       42.95       35.37      8.42 o 
   2   3  24       10.77       27.19      8.08 o 
   3   3  24       10.99        7.00      7.90 o 
   4   3  24      115.32      123.09      9.57 o 
   5   3  24       22.56       31.26      9.13 o 
   6   3  24       29.72       33.46     13.10 o 
   7   3  24        1.83       27.61     29.70 o 
   0   4  24       38.88       25.91     11.78 o 
   1   4  24      100.01       90.87      9.19 o 
   2   4  24      104.18      114.09      9.18 o 
   3   4  24       59.23       61.20      8.37 o 
   4   4  24      116.76      145.63      9.91 o 
   5   4  24       12.67       10.74      9.55 o 
   6   4  24      196.33      274.27     16.95 o 
   7   4  24       17.60       14.65     17.52 o 
   0   5  24        0.24        3.96     13.31 o 
   1   5  24        3.88        6.18      8.56 o 
   2   5  24       14.17       21.94      8.48 o 
   3   5  24        3.96        0.83      8.11 o 
   4   5  24      126.18      136.88     10.29 o 
   5   5  24       79.64      104.76      9.84 o 
   6   5  24      206.24      268.99     17.29 o 
   7   5  24       86.51       91.87     19.69 o 
   0   6  24       29.96       35.75     12.77 o 
   1   6  24       51.14       63.05      9.17 o 
   2   6  24       32.45       31.23      8.68 o 
   3   6  24       43.39       32.78      8.83 o 
   4   6  24       95.28      119.85     10.31 o 
   5   6  24       61.72       65.34      9.58 o 
   6   6  24       29.19       50.73     14.01 o 
   0   7  24        0.36       -1.58     10.59 o 
   1   7  24       45.26       39.94      9.72 o 
   2   7  24        8.82       16.59      9.08 o 
   3   7  24       83.00      106.20     11.28 o 
   4   7  24        4.48       12.47      9.88 o 
   5   7  24      285.37      320.67     17.01 o 
   6   7  24       25.36       28.55     14.04 o 
   0   8  24       20.20       21.60     13.62 o 
   1   8  24      104.33      112.42     12.63 o 
   2   8  24      160.41      168.89     11.32 o 
   3   8  24      101.65      105.71     11.06 o 
   4   8  24       26.66       31.63     10.41 o 
   5   8  24        4.78        4.87     10.00 o 
   0   9  24      259.02      301.15     18.72 o 
   1   9  24        4.92       10.76     11.29 o 
   2   9  24       53.80       60.30     10.49 o 
   3   9  24      114.58       99.22     10.76 o 
   4   9  24       24.57       41.48     12.14 o 
   5   9  24       47.56       56.99     10.70 o 
   0  10  24       20.72       49.02     16.29 o 
   1  10  24      124.09      129.80     11.89 o 
   2  10  24      155.29      156.81     11.91 o 
   3  10  24      171.60      162.10     11.97 o 
   4  10  24       54.49       47.21     11.90 o 
   0  11  24       80.19       70.67     20.45 o 
   1  11  24      113.59      111.45     12.37 o 
   2  11  24       37.06       42.09     11.46 o 
   3  11  24       74.90      107.77     11.73 o 
   0  12  24       58.72       68.30     17.25 o 
   1  12  24        1.37       -9.00     11.27 o 
   1   0  25       33.35       24.29     11.56 o 
   2   0  25       17.06        4.63     11.22 o 
   3   0  25        1.36       -2.07     12.12 o 
   4   0  25        1.71      -11.47     11.47 o 
   5   0  25        0.42       27.25     12.09 o 
   6   0  25        6.88       19.55     28.42 o 
   7   0  25        1.32      -20.36     22.06 o 
   0   1  25       44.96       75.84     12.21 o 
   1   1  25       85.78       70.54      8.45 o 
   2   1  25       16.48       13.57      8.08 o 
   3   1  25       55.21       55.88      8.29 o 
   4   1  25      121.94      141.02     11.20 o 
   5   1  25        2.97        6.74      8.29 o 
   6   1  25       53.70      101.10     14.52 o 
   7   1  25        7.93        9.46     17.73 o 
   0   2  25        8.77        0.20     10.59 o 
   1   2  25       43.69       53.24      8.28 o 
   2   2  25       12.21        4.92      8.25 o 
   3   2  25       39.21       44.44      8.26 o 
   4   2  25       30.75       50.98      9.40 o 
   5   2  25       39.27       68.57      9.26 o 
   6   2  25       36.75       48.14     14.27 o 
   7   2  25       30.88       32.58     20.09 o 
   0   3  25      153.74      112.35     13.41 o 
   1   3  25       58.58       82.66      8.74 o 
   2   3  25       54.02       45.04      8.86 o 
   3   3  25        8.16       -3.87     10.18 o 
   4   3  25       86.58       84.87      9.59 o 
   5   3  25        0.88       -0.39     10.06 o 
   6   3  25       11.78       16.46     12.85 o 
   7   3  25       21.72       27.15     20.40 o 
   0   4  25       22.70       37.46     12.47 o 
   1   4  25       26.00       23.66      8.76 o 
   2   4  25       82.39       88.92     11.73 o 
   3   4  25      118.96      112.01      9.40 o 
   4   4  25       12.64        4.36      8.92 o 
   5   4  25      111.22      108.06      9.85 o 
   6   4  25        9.67       23.95     18.80 o 
   0   5  25        3.06       12.45     12.47 o 
   1   5  25       97.26       80.41      9.56 o 
   2   5  25       26.15       34.65      9.18 o 
   3   5  25       10.30       13.97      8.56 o 
   4   5  25       92.95      113.64     10.90 o 
   5   5  25       13.33       29.67      9.49 o 
   6   5  25      165.99      209.16     17.46 o 
   0   6  25      120.28      111.76     14.38 o 
   1   6  25       10.89        5.68      8.99 o 
   2   6  25      148.66      154.85     11.02 o 
   3   6  25       69.92       62.18      9.45 o 
   4   6  25       82.56       79.76     11.19 o 
   5   6  25       11.22       18.95      9.86 o 
   6   6  25       63.74      108.15     15.86 o 
   0   7  25      136.89      118.12     15.20 o 
   1   7  25        0.94        6.61      8.67 o 
   2   7  25      110.67      103.80     10.63 o 
   3   7  25       78.74      101.21     10.09 o 
   4   7  25      375.26      397.48     20.36 o 
   5   7  25        2.03       22.56     10.38 o 
   0   8  25      237.02      264.48     18.68 o 
   1   8  25        4.61        3.98     10.11 o 
   2   8  25        2.62        2.91     10.00 o 
   3   8  25       37.60       46.72      9.89 o 
   4   8  25        3.03        7.00     13.53 o 
   5   8  25       40.12       30.81     10.07 o 
   0   9  25      168.08      183.98     17.54 o 
   1   9  25       13.56        7.65     10.64 o 
   2   9  25       22.48        4.77     10.48 o 
   3   9  25       58.05       65.70     10.54 o 
   4   9  25       83.33      100.12     12.88 o 
   0  10  25      185.92      243.73     26.09 o 
   1  10  25      216.21      209.10     13.10 o 
   2  10  25       41.50       59.77     14.42 o 
   3  10  25       54.72       68.16     11.16 o 
   0  11  25        2.62      -13.49     24.71 o 
   1  11  25       21.61        7.07     11.39 o 
   2  11  25       37.30       23.15     11.52 o 
   0   0  26       20.02       22.91     17.03 o 
   1   0  26       24.20       49.19     13.01 o 
   2   0  26        0.05        5.74     11.48 o 
   3   0  26       77.40       80.36     12.60 o 
   4   0  26        0.02       -1.76     12.09 o 
   5   0  26       44.78       73.50     13.76 o 
   6   0  26        0.47       18.01     18.48 o 
   0   1  26       17.42       20.58     12.21 o 
   1   1  26       22.24       19.35      8.54 o 
   2   1  26       18.99       32.80      7.86 o 
   3   1  26       22.26       21.47      8.19 o 
   4   1  26       25.68       10.24      9.35 o 
   5   1  26       43.37       66.66      9.54 o 
   6   1  26       26.49       51.72     14.71 o 
   0   2  26       74.33       64.87     13.07 o 
   1   2  26      155.14      178.36     10.44 o 
   2   2  26       33.78       26.05      8.15 o 
   3   2  26       41.32       46.86      9.19 o 
   4   2  26       77.48       68.04      9.64 o 
   5   2  26       58.83       85.76     10.09 o 
   6   2  26       21.57        6.79     13.32 o 
   0   3  26        2.19       -2.70     12.20 o 
   1   3  26       54.30       45.76      9.08 o 
   2   3  26      204.17      222.02     11.12 o 
   3   3  26       25.47       36.43      9.23 o 
   4   3  26        3.05        3.43      9.22 o 
   5   3  26       31.77       35.61      9.58 o 
   6   3  26        8.29       18.03     21.31 o 
   0   4  26       68.41       43.02     12.98 o 
   1   4  26       74.90       86.21      9.84 o 
   2   4  26       34.26       25.19      9.06 o 
   3   4  26       80.99       89.95      9.82 o 
   4   4  26       86.91      112.62     10.89 o 
   5   4  26       71.81       79.00     10.31 o 
   6   4  26        4.80        8.03     13.87 o 
   0   5  26        0.87      -12.45     12.45 o 
   1   5  26        9.70        2.17      9.11 o 
   2   5  26      223.61      239.40     11.70 o 
   3   5  26       38.59       49.42      9.35 o 
   4   5  26       29.47       44.94     10.98 o 
   5   5  26      166.36      199.63     12.18 o 
   6   5  26       14.65       23.34     15.17 o 
   0   6  26        0.74       11.36     13.44 o 
   1   6  26       29.07       31.11     10.57 o 
   2   6  26       80.66       85.45     10.50 o 
   3   6  26       66.86       67.94      9.78 o 
   4   6  26       13.06       19.85     10.58 o 
   5   6  26      113.45      110.33     11.37 o 
   0   7  26       20.64       48.93     14.73 o 
   1   7  26      315.89      305.47     13.22 o 
   2   7  26       36.86       29.23     10.94 o 
   3   7  26       34.11       35.75     10.01 o 
   4   7  26      341.98      354.86     15.86 o 
   5   7  26        6.87       13.33     10.51 o 
   0   8  26      211.40      254.22     18.74 o 
   1   8  26       39.62       38.77     10.94 o 
   2   8  26      156.98      162.12     12.11 o 
   3   8  26       37.39       43.22     10.25 o 
   4   8  26       27.65       21.48     11.41 o 
   0   9  26        9.23       24.14     15.45 o 
   1   9  26       50.37       53.00     11.25 o 
   2   9  26        3.01        1.48     10.95 o 
   3   9  26       10.58        7.49     10.39 o 
   0  10  26       78.57       95.99     15.64 o 
   1  10  26       93.18       82.58     12.01 o 
   2  10  26      105.57       98.69     13.95 o 
   1   0  27       59.00       63.23     13.59 o 
   2   0  27        4.93      -12.50     17.70 o 
   3   0  27       24.17       20.33     12.34 o 
   4   0  27        0.76       -2.03     14.68 o 
   5   0  27        5.11       19.80     14.33 o 
   6   0  27        0.51       -1.43     22.91 o 
   0   1  27       56.56       60.72     13.24 o 
   1   1  27      113.59      107.30      9.90 o 
   2   1  27       21.03       31.20      8.94 o 
   3   1  27        9.47       10.31     10.70 o 
   4   1  27       21.72       25.21     12.56 o 
   5   1  27        9.60       12.87     19.44 o 
   6   1  27        0.80       11.62     14.55 o 
   0   2  27       65.61      100.66     13.08 o 
   1   2  27       84.97      110.13     10.07 o 
   2   2  27        5.78       10.31      8.76 o 
   3   2  27       69.37       81.59     10.02 o 
   4   2  27        9.95       11.96      8.81 o 
   5   2  27       10.54        5.64      9.26 o 
   6   2  27        2.41       11.17     14.62 o 
   0   3  27        2.43       14.15     12.98 o 
   1   3  27       61.54       71.04      9.83 o 
   2   3  27       71.21       77.88      9.79 o 
   3   3  27       77.34       79.09      9.60 o 
   4   3  27       95.89      110.24     10.83 o 
   5   3  27        6.06        4.46      9.68 o 
   6   3  27       70.74       95.86     18.74 o 
   0   4  27      333.70      355.68     19.15 o 
   1   4  27      148.46      158.21     11.12 o 
   2   4  27      225.35      265.08     12.28 o 
   3   4  27       19.35       24.36     12.47 o 
   4   4  27       33.16       37.73     10.15 o 
   5   4  27        2.72       19.76     10.03 o 
   0   5  27       94.06       96.25     14.98 o 
   1   5  27      237.77      231.91     14.28 o 
   2   5  27       46.01       67.10     10.71 o 
   3   5  27      228.72      252.06     12.39 o 
   4   5  27       74.78      109.14     12.17 o 
   5   5  27       24.86       43.94      9.95 o 
   0   6  27       35.73       36.96     14.35 o 
   1   6  27      150.99      160.74     12.02 o 
   2   6  27       81.74       95.16     10.95 o 
   3   6  27       83.61       83.83     10.32 o 
   4   6  27       82.31       73.57     13.18 o 
   5   6  27      103.09      102.26     15.68 o 
   0   7  27       65.34       64.99     16.29 o 
   1   7  27      330.48      381.33     17.64 o 
   2   7  27       10.24        6.54     10.38 o 
   3   7  27      257.17      267.64     12.78 o 
   4   7  27       73.63      103.04     12.46 o 
   0   8  27      243.98      250.36     19.03 o 
   1   8  27      138.66      167.54     12.70 o 
   2   8  27        3.43        4.24     10.81 o 
   3   8  27      105.53       87.39     12.59 o 
   0   9  27        0.90       -1.65     15.40 o 
   1   9  27       64.64       56.21     11.72 o 
   2   9  27      155.69      186.43     12.96 o 
   3   9  27       45.07       26.53     17.39 o 
   0  10  27      156.92      150.14     18.69 o 
   1  10  27       38.30       43.22     11.91 o 
   0   0  28        2.65       30.54     18.83 o 
   1   0  28       49.82       51.72     13.68 o 
   2   0  28      102.64      138.60     14.84 o 
   3   0  28       14.23        7.85     18.25 o 
   4   0  28       27.94       45.94     14.20 o 
   5   0  28       22.82       31.42     14.45 o 
   0   1  28      341.80      386.58     19.54 o 
   1   1  28       94.76       91.72     10.13 o 
   2   1  28       32.60       38.43      9.42 o 
   3   1  28        8.33        0.42      8.43 o 
   4   1  28      123.42      127.13     11.09 o 
   5   1  28      129.22      164.17     15.30 o 
   0   2  28       31.49       43.51     13.65 o 
   1   2  28       33.31       33.62     10.25 o 
   2   2  28       81.38      113.66     10.54 o 
   3   2  28       67.62       74.98      9.66 o 
   4   2  28       18.92       44.91      9.86 o 
   5   2  28       43.30       45.50     10.23 o 
   0   3  28       22.02       -1.73     12.25 o 
   1   3  28       24.90       40.45      9.84 o 
   2   3  28       18.86       31.66      9.97 o 
   3   3  28       11.22       16.48      9.11 o 
   4   3  28       57.38       65.12     10.62 o 
   5   3  28       17.82       32.63     11.13 o 
   0   4  28        6.89        7.14     13.70 o 
   1   4  28      333.75      367.01     14.05 o 
   2   4  28      208.60      209.64     12.15 o 
   3   4  28      107.67      116.83     10.52 o 
   4   4  28       63.65       81.07     11.49 o 
   5   4  28       25.26       39.32     11.87 o 
   0   5  28       29.52       33.56     14.34 o 
   1   5  28      138.59      145.12     11.59 o 
   2   5  28        4.84       -9.18     10.03 o 
   3   5  28       25.35       28.04     10.10 o 
   4   5  28        0.47       -2.68     10.78 o 
   5   5  28       38.80       47.09     21.00 o 
   0   6  28       67.83       83.01     15.84 o 
   1   6  28        8.03       15.28     11.34 o 
   2   6  28       53.57       49.01     11.03 o 
   3   6  28       46.83       49.89     10.34 o 
   4   6  28        5.78        4.81     11.68 o 
   0   7  28       75.11       75.92     16.15 o 
   1   7  28        0.38        7.29     10.73 o 
   2   7  28      118.18      143.78     12.63 o 
   3   7  28       35.21       24.35     10.75 o 
   0   8  28      146.19      154.54     17.80 o 
   1   8  28       49.65       77.34     11.96 o 
   2   8  28      107.55       95.53     12.25 o 
   3   8  28       55.79       47.31     13.99 o 
   0   9  28        5.03       -8.73     15.89 o 
   1   9  28       93.48       79.27     12.12 o 
   1   0  29        9.02       19.19     14.21 o 
   2   0  29        2.09       -3.20     13.21 o 
   3   0  29       40.84       47.27     22.22 o 
   4   0  29      284.95      362.50     24.35 o 
   5   0  29        4.65       -3.81     13.92 o 
   0   1  29        5.89       15.89     12.46 o 
   1   1  29        9.73        5.96      9.54 o 
   2   1  29        2.87        9.21      9.49 o 
   3   1  29      122.86      156.99     11.03 o 
   4   1  29       29.12       38.99     12.02 o 
   5   1  29       55.43       69.60     10.82 o 
   0   2  29        1.99       -3.92     13.50 o 
   1   2  29       22.67       16.63      9.84 o 
   2   2  29       14.27       16.42      9.70 o 
   3   2  29      112.77      139.12     11.21 o 
   4   2  29       61.51       95.75     12.08 o 
   5   2  29       86.01      115.51     19.04 o 
   0   3  29        4.69        2.33     14.65 o 
   1   3  29      205.27      226.63     12.49 o 
   2   3  29      213.28      254.61     12.83 o 
   3   3  29      236.66      266.54     12.89 o 
   4   3  29        8.65       21.46     11.36 o 
   0   4  29      196.90      216.82     17.88 o 
   1   4  29      159.31      167.47     12.09 o 
   2   4  29      162.35      204.53     13.47 o 
   3   4  29      146.14      164.19     11.44 o 
   4   4  29       87.31      106.67     15.46 o 
   0   5  29       11.63       -3.25     17.55 o 
   1   5  29      166.04      163.97     11.80 o 
   2   5  29       46.29       49.76     10.77 o 
   3   5  29        0.07       17.68     10.00 o 
   4   5  29       47.34       38.73     11.70 o 
   0   6  29      222.18      208.36     18.42 o 
   1   6  29        7.67       22.88     10.74 o 
   2   6  29      266.23      297.31     14.03 o 
   3   6  29      122.41      149.51     12.08 o 
   0   7  29      174.94      145.92     19.59 o 
   1   7  29      206.45      202.91     13.22 o 
   2   7  29      108.22      125.16     12.26 o 
   0   8  29       90.47       78.82     22.78 o 
   1   8  29       68.96       90.02     12.18 o 
   0   0  30      105.59      157.64     32.67 o 
   1   0  30        1.55      -11.07     13.96 o 
   2   0  30       51.29       52.63     16.53 o 
   3   0  30       39.90       42.55     14.05 o 
   4   0  30       14.69       49.42     17.23 o 
   0   1  30       26.22       29.27     14.56 o 
   1   1  30       14.96       -2.33     10.23 o 
   2   1  30       96.12      135.30     11.61 o 
   3   1  30       92.03      149.20     12.74 o 
   4   1  30       79.13      115.98     15.49 o 
   0   2  30        6.98       12.71     14.47 o 
   1   2  30        3.81       13.35     11.50 o 
   2   2  30      110.77      146.10     11.56 o 
   3   2  30       17.18       38.31     11.00 o 
   4   2  30        5.07       22.04     11.15 o 
   0   3  30      147.54      170.06     30.86 o 
   1   3  30        2.66       -4.76     10.40 o 
   2   3  30        6.33       -3.45     10.25 o 
   3   3  30        3.63       -0.20     10.09 o 
   4   3  30       52.96       56.66     13.50 o 
   0   4  30        3.80        5.52     24.74 o 
   1   4  30       19.73       17.84     10.77 o 
   2   4  30       14.67        7.87     10.84 o 
   3   4  30       36.20       40.01     11.18 o 
   0   5  30        6.02       -7.40     15.02 o 
   1   5  30       58.01       34.12     14.11 o 
   2   5  30       28.00       28.33     10.95 o 
   3   5  30       29.27       17.34     12.46 o 
   0   6  30        4.98       -1.72     16.04 o 
   1   6  30       17.66       20.49     11.25 o 
   2   6  30       23.86       30.32     11.52 o 
   0   7  30        7.40       -6.99     15.92 o 
   1   7  30        4.58        0.06     16.96 o 
   1   0  31       38.23       24.66     17.02 o 
   2   0  31        3.19        9.32     14.75 o 
   3   0  31        0.61       -7.29     14.21 o 
   0   1  31       28.20       41.26     15.38 o 
   1   1  31       18.35        8.23     10.49 o 
   2   1  31      229.13      260.08     13.45 o 
   3   1  31       39.50       59.90     10.98 o 
   0   2  31       47.68       66.18     16.63 o 
   1   2  31        4.12       -8.86     14.51 o 
   2   2  31       15.85       23.71     15.71 o 
   3   2  31       15.87       18.81     12.79 o 
   0   3  31       32.78       36.17     15.97 o 
   1   3  31       24.12       12.04     10.91 o 
   2   3  31       68.26       62.14     11.67 o 
   3   3  31        3.65       10.76     14.17 o 
   0   4  31       65.30      102.22     17.86 o 
   1   4  31        0.21      -11.09     11.09 o 
   2   4  31      141.99      142.00     12.59 o 
   0   5  31        1.84      -15.27     15.66 o 
   1   5  31        4.42        0.67     12.43 o 
   0   0  32      122.50      150.10     73.82 o 
   1   0  32       30.66       28.02     15.50 o 
   2   0  32        0.06        4.31     16.31 o 
   0   1  32        0.39        3.44     19.23 o 
   1   1  32       24.99       18.29     11.29 o 
   2   1  32       74.51      108.36     12.04 o 
   0   2  32      128.45      187.98     18.88 o 
   1   2  32       18.65       15.38     11.28 o 
   2   2  32       76.78       82.44     18.35 o 
   0   3  32      354.55      451.99     23.92 o 
   1   3  32       40.49       66.74     12.02 o 
                                                 
